# Supplementary material for: Structure-dependent degradation of milk oligosaccharides by newly isolated intestinal commensal bacterial strains from suckling piglets and rabbits
Source: BMC Microbiol. 2025 Aug 16;25:513. doi: 10.1186/s12866-025-04205-y (PMC12357397; doi:10.1186/s12866-025-04205-y)
Supplement: Supplementary file 2 — Supplementary Material 2. [file 12866_2025_4205_MOESM2_ESM.xls]

## Sheet: Isolates
ID	Whole genome sequencing affiliation	Culture media	Individual	Host specie	Colony number	Selected for growth curve	Species (16S ribosomal gene sequencing)	Strain (16S ribosomal gene sequencing)	Family (16S ribosomal gene sequencing)	Taxonomy (16S ribosomal gene sequencing)	Accession number *	Pairwise Similarity (%)	Mismatch/Total nt	Completeness (%)	Sanger sequence	Whole genome sequencing (HiFi Single molecule real-time (SMRT®) PacBio Hifi sequencing)
Isolate_1	No	BBE	L1	Rabbit	2	No	Escherichia coli	ATCC 11775	Enterobacteriaceae	Bacteria;Proteobacteria;Gammaproteobacteria;Enterobacterales;Enterobacteriaceae;Escherichia	X80725	96.7552	33/1017	97.9508	NNNNNNNNNNNNNNNNNNNCGCCCTCCCGAAGGTTAAGCTACCTACTTCTTTTGCAACCCACTCCCATGGTGTGACGGGCGGTGTGTACAAGGCCCGGGAACGTATTCACCGTGGCATTCTGATCCACGATTACTAGCGATTCCGACTTCATGGAGTCGAGTTGCAGACTCCAATCCGGACTACGACGCACTTTATGAGGTCCGCTTGCTCTCGCGAGGTCGCTTCTCTTTGTATGCGCCATTGTAGCACGTGTG	No
Isolate_2	No	BBE	L1	Rabbit	3	No	Escherichia fergusonii	ATCC 35469	Enterobacteriaceae	Bacteria;Proteobacteria;Gammaproteobacteria;Enterobacterales;Enterobacteriaceae;Escherichia	CU928158	99.5559	6/1351	100	NNNNNNNNNNNNNNNNNNNTGCAGTCGAACGGTAACAGNAAGCAGCTTGCTGCTTTGCTGACGAGTGGCGGACGGGTGAGTAATGTCTGGGAAACTGCCTGATGGAGGGGGATAACTACTGGAAACGGTAGCTAATACCGCATAACGTCGCAAGACCAAAGAGGGGGACCTTNGGGCCTCTTGCCATCGGATGTGCCCAGATGGGATTAGCTAGTAGGTGGGGTAAAGGCTCACCTAGGCGACGATCCCTAGCTG	No
Isolate_3	No	BBE	L1	Rabbit	4	No	Escherichia fergusonii	ATCC 35469	Enterobacteriaceae	Bacteria;Proteobacteria;Gammaproteobacteria;Enterobacterales;Enterobacteriaceae;Escherichia	CU928158	99.1791	11/1340	100	NNNNNNNNNNNNNNNNNTGCAGTCGAACGGTAACAGNAAGCAGCTTGCTGCTTTGCTGACGAGTGGCGGACGGGTGAGTAATGTCTGGGAAACTGCCTGATGGAGGGGGATAACTACTGGAAACGGTAGCTAATACCGCATAACGTCGCAAGACCAAAGAGGGGGACCTTNGGGCCTCTTGCCATCGGATGTGCCCAGATGGGATTAGCTAGTAGGTGGGGTAAAGGCTCACCTAGGCGACGATCCCTAGCTGGT	No
Isolate_4	No	BBE	L1	Rabbit	5	No	Escherichia fergusonii	ATCC 35469	Enterobacteriaceae	Bacteria;Proteobacteria;Gammaproteobacteria;Enterobacterales;Enterobacteriaceae;Escherichia	CU928158	98.9583	14/1344	100	NNNNNNNNNNNNNNNNNNTGCAGTCGAACGGTAACAGNAAGCAGCTTGCTGCTTTGCTGACGAGTGGCGGACGGGTGAGTAATGTCTGGGAAACTGCCTGATGGAGGGGGATAACTACTGGAAACGGTAGCTAATACCGCATAACGTCGCAAGACCAAAGAGGGGGACCTTNGGGCCTCTTGCCATCGGATGTGCCCAGATGGGATTAGCTAGTAGGTGGGGTAAAGGCTCACCTAGGCGACGATCCCTAGCTGG	No
Isolate_5	No	BBE	L1	Rabbit	6	No	Escherichia fergusonii	ATCC 35469	Enterobacteriaceae	Bacteria;Proteobacteria;Gammaproteobacteria;Enterobacterales;Enterobacteriaceae;Escherichia	CU928158	99.3431	9/1370	100	NNNNNNNNNNNNNNNNNNNNNGCAGTCGAACGGTAACAGNAAGCAGCTTGCTGCTTTGCTGACGAGTGGCGGACGGGTGAGTAATGTCTGGGAAACTGCCTGATGGAGGGGGATAACTACTGGAAACGGTAGCTAATACCGCATAACGTCGCAAGACCAAAGAGGGGGACCTTNGGGCCTCTTGCCATCGGATGTGCCCAGATGGGATTAGCTAGTAGGTGGGGTAAAGGCTCACCTAGGCGACGATCCCTAGCT	No
Isolate_6	No	BBE	L1	Rabbit	7	No	Escherichia fergusonii	ATCC 35469	Enterobacteriaceae	Bacteria;Proteobacteria;Gammaproteobacteria;Enterobacterales;Enterobacteriaceae;Escherichia	CU928158	99.3382	9/1360	100	NNNNNNNNNNNNNNNNNNNNNTGCAGTCGAACGGTAACAGNAAGCAGCTTGCTGCTTTGCTGACGAGTGGCGGACGGGTGAGTAATGTCTGGGAAACTGCCTGATGGAGGGGGATAACTACTGGAAACGGTAGCTAATACCGCATAACGTCGCAAGACCAAAGAGGGGGACCTTNGGGCCTCTTGCCATCGGATGTGCCCAGATGGGATTAGCTAGTAGGTGGGGTAAAGGCTCACCTAGGCGACGATCCCTAGC	No
Isolate_7	No	BBE	L1	Rabbit	8	No	Escherichia fergusonii	ATCC 35469	Enterobacteriaceae	Bacteria;Proteobacteria;Gammaproteobacteria;Enterobacterales;Enterobacteriaceae;Escherichia	CU928158	99.1988	11/1373	100	NNNNNNNNNNNNNNNNNNTGCAGTCGAACGGTAACAGNAAGCAGCTTGCTGCTTTGCTGACGAGTGGCGGACGGGTGAGTAATGTCTGGGAAACTGCCTGATGGAGGGGGATAACTACTGGAAACGGTAGCTAATACCGCATAACGTCGCAAGACCAAAGAGGGGGACCTTNGGGCCTCTTGCCATCGGATGTGCCCAGATGGGATTAGCTAGTAGGTGGGGTAAAGGCTCACCTAGGCGACGATCCCTAGCTGG	No
Isolate_8	No	BBE	L1	Rabbit	9	No	Escherichia fergusonii	ATCC 35469	Enterobacteriaceae	Bacteria;Proteobacteria;Gammaproteobacteria;Enterobacterales;Enterobacteriaceae;Escherichia	CU928158	99.6296	5/1350	100	NNNNNNNNNNNNNNNNNNNATGCAGTCGAACGGTAACAGNAAGCAGCTTGCTGCTTTGCTGACGAGTGGCGGACGGGTGAGTAATGTCTGGGAAACTGCCTGATGGAGGGGGATAACTACTGGAAACGGTAGCTAATACCGCATAACGTCGCAAGACCAAAGAGGGGGACCTTNGGGCCTCTTGCCATCGGATGTGCCCAGATGGGATTAGCTAGTAGGTGGGGTAAAGGCTCACCTAGGCGACGATCCCTAGCT	No
Isolate_9	No	BBE	L1	Rabbit	10	No	Escherichia fergusonii	ATCC 35469	Enterobacteriaceae	Bacteria;Proteobacteria;Gammaproteobacteria;Enterobacterales;Enterobacteriaceae;Escherichia	CU928158	99.4048	8/1344	100	NNNNNNNNNNNNNNNNNTGCAGTCGAACGGTAACAGNAAGCAGCTTGCTGCTTTGCTGACGAGTGGCGGACGGGTGAGTAATGTCTGGGAAACTGCCTGATGGAGGGGGATAACTACTGGAAACGGTAGCTAATACCGCATAACGTCGCAAGACCAAAGAGGGGGACCTTNGGGCCTCTTGCCATCGGATGTGCCCAGATGGGATTAGCTAGTAGGTGGGGTAAAGGCTCACCTAGGCGACGATCCCTAGCTGGT	No
Isolate_10	No	BHIS	L1	Rabbit	1	No	Escherichia fergusonii	ATCC 35469	Enterobacteriaceae	Bacteria;Proteobacteria;Gammaproteobacteria;Enterobacterales;Enterobacteriaceae;Escherichia	CU928158	98.9288	14/1307	100	NNNNNNNNNNNNNANNNTGCAGTCGAACGGTAACAGNAAGCAGCTTGCTGCTTTGCTGACGAGTGGCGGACGGGTGAGTAATGTCTGGGAAACTGCCNGATGGAGGGGGATAACTACTGGAAACGGTAGCTAATACCGCATAACGTCGCAAGACCAAAGAGGGGGACCTTNGGGCCTCTTGCCATCGGATGTGCCCAGATGGGATTAGCTAGTAGGTGGGGTAAAGGCTCACCTAGGCGACGATCCCTAGCTGGT	No
Isolate_11	No	BHIS	L1	Rabbit	4	No	Escherichia fergusonii	ATCC 35469	Enterobacteriaceae	Bacteria;Proteobacteria;Gammaproteobacteria;Enterobacterales;Enterobacteriaceae;Escherichia	CU928158	99.7041	4/1352	100	NNNNNNNNNGNNNNNNNATGCAGTCGNNNGTAACAGNAAGCAGCTTGCTGCTTTGCTGACGAGTGGCGGACGGGTGAGTAATGTCTGGGAAACTGCCNGATGGAGGGGGATAACTACTGGAAACGGTAGCTAATACCGCATAACGTCGCAAGACCAAAGAGGGGGACCTTNGGGCCTCTTGCCATCGGATGTGCCCAGATGGGATTAGCTAGTAGGTGGGGTAAAGGCTCACCTAGGCGACGATCCCTAGCTGGT	No
Isolate_12	No	BHIS	L1	Rabbit	5	No	Escherichia fergusonii	ATCC 35469	Enterobacteriaceae	Bacteria;Proteobacteria;Gammaproteobacteria;Enterobacterales;Enterobacteriaceae;Escherichia	CU928158	99.5451	6/1319	100	NNNNNNNNNNNNNNNNNNGCAGTCGAACGGTAACAGNAAGCAGCTTGCTGCTTTGCTGACGAGTGGCGGACGGGTGAGTAATGTCTGGGAAACTGCCNGATGGAGGGGGATAACTACTGGAAACGGTAGCTAATACCGCATAACGTCGCAAGACCAAAGAGGGGGACCTTNGGGCCTCTTGCCATCGGATGTGCCCAGATGGGATTAGCTAGTAGGTGGGGTAAAGGCTCACCTAGGCGACGATCCCTAGCTGGT	No
Isolate_13	No	BHIS	L1	Rabbit	6	No	Bacteroides ovatus	ATCC 8483	Bacteroidaceae	Bacteria;Bacteroidetes;Bacteroidia;Bacteroidales;Bacteroidaceae;Bacteroides	DS264555	98.2866	22/1284	100	NNNNNNNNNNNNNNNATGCAGTCGAGGGNCAGCATTTTTCTAGCAATAGAAGAGATGGCGACCGGCGCACGGGTGAGTAACACGTATCCACCTACCGATAACTCTGGAATAGCCTTTCGAAAGAAAGATTAATACCGGATAGTATACGAATATCGCATGATATTTTTATTAAAGAATTTCGGTTATCGATGGGGATGCGTTCCATTAGTTTGTTGGCGGGGTAACGGCCCACCAAGACTACGATGGATAGGGGTT	Yes
Isolate_14	No	BHIS	L1	Rabbit	8	No	Escherichia fergusonii	ATCC 35469	Enterobacteriaceae	Bacteria;Proteobacteria;Gammaproteobacteria;Enterobacterales;Enterobacteriaceae;Escherichia	CU928158	99.1692	11/1324	100	NNNNNNNNNNNNNNNNATGCAGTCGAACGGTAACAGNAAGCAGCTTGCTGCTTTGCTGACGAGTGGCGGACGGGTGAGTAATGTCTGGGAAACTGCCTGATGGAGGGGGATAACTACTGGAAACGGTAGCTAATACCGCATAACGTCGCAAGACCAAAGAGGGGGACCTTNGGGCCTCTTGCCATCGGATGTGCCCAGATGGGATTAGCTAGTAGGTGGGGTAAAGGCTCACCTAGGCGACGATCCCTAGCTGGT	No
Isolate_15	No	GAM	L1	Rabbit	1	No	Escherichia fergusonii	ATCC 35469	Enterobacteriaceae	Bacteria;Proteobacteria;Gammaproteobacteria;Enterobacterales;Enterobacteriaceae;Escherichia	CU928158	98.8095	16/1344	100	NNNNNNNNNNNNNNNNTGCAGTCGAACGGTAACAGNNNGCAGCTTGCTGCTTTGCTGACGAGTGGCGGACGGGTGAGTAATGTCTGGGAAACTGCCNGATGGAGGGGGATAACTACTGGAAACGGTAGCTAATACCGCATAACGTCGCAAGACCAAAGAGGGGGACCTTNGGGCCTCTTGCCATCGGATGTGCCCAGATGGGATTAGCTAGTAGGTGGGGTAAAGGCTCACCTAGGCGACGATCCCTAGCTGGTC	No
Isolate_16	No	GAM	L1	Rabbit	3	No	Escherichia fergusonii	ATCC 35469	Enterobacteriaceae	Bacteria;Proteobacteria;Gammaproteobacteria;Enterobacterales;Enterobacteriaceae;Escherichia	CU928158	99.4016	8/1337	100	NNNNNNNNNGNNNNNNNTGCAGTCGAACGGTAACAGNAANCAGCTTGCTGCTTTGCTGACGAGTGGCGGACGGGTGAGTAATGTCTGGGAAACTGCCNGATGGAGGGGGATAACTACTGGAAACGGTAGCTAATACCGCATAACGTCGCAAGACCAAAGAGGGGGACCTTNGGGCCTCTTGCCATCGGATGTGCCCAGATGGGATTAGCTAGTAGGTGGGGTAAAGGCTCACCTAGGCGACGATCCCTAGCTGGT	No
Isolate_17	No	GAM	L1	Rabbit	6	No	NQMG_s	KFT8	Bacteroidaceae	Bacteria;Bacteroidetes;Bacteroidia;Bacteroidales;Bacteroidaceae;Bacteroides	NQMG01000105	97.6762	31/1334	100	NNNNNNNNNNNNNNNNNNNNNNCGCTCCTTGCGGTTACGTACTTCAGGTACCCCCGGCTTTCATGGCTTGACGGGCGGTGTGTACAAGGCCCGGGAACGTATTCACCGCGCCATGGCTGATGCGCGATTACTAGCGAATCCAGCTTCACGAAGTCGGGTTGCAGACTTCGATCCGAACTGAGAGAGGTTTTTGGGATTAGCATCACGTCGCCGTGTAGCTGCCTTCTGTACCCCCCATTGTAACACGTGTGTAGC	Yes
Isolate_18	No	GAM	L1	Rabbit	7	No	Bacteroides fragilis	NCTC 9343	Bacteroidaceae	Bacteria;Bacteroidetes;Bacteroidia;Bacteroidales;Bacteroidaceae;Bacteroides	CR626927	99.3373	9/1358	100	NNNNNNNNNNNNNNNNNNNNNNGACGATCCTTGCGGTTACGTACTTCAGGTACCCCCGGCTCCCATGGCTTGACGGGCGGTGTGTACAAGGCCCGGGAACGTATTCACCGCGCCGTGGCTGATGCGCGATTACTAGCGAATCCAGCTTCACGAAGTCGGGTTGCAGACTTCGATCCGAACTGAGAGAGGNTTTTGGGATTAGCATACGGTCACCCGCTAGCTGCCTTCTGTACCCCCNNNNCNNNNNTNNNANNN	No
Isolate_19	No	GAM	L1	Rabbit	8	No	Bacteroides fragilis	NCTC 9343	Bacteroidaceae	Bacteria;Bacteroidetes;Bacteroidia;Bacteroidales;Bacteroidaceae;Bacteroides	CR626927	98.8798	15/1339	100	GNNNNNNNNNNNNNNNNNNNNNNNNNGCAGTCGAGGGGCATCAGGAAGAAAGCTTGCTTTCTTTGCTGGCGACCGGCGCACGGGTGAGTAACACGTATCCAACCTGCCCTTTACTCGGGGATAGCCTTTCGAAAGAAAGATTAATACCCGATAGCATAATGATTCCGCATGGTTTCATTATTAAAGGATTCCGGTAAAGGATGGGGATGCGTTCCATTAGGNNNNNNTTCTNNNNNNNNTGGNTGNNAAGNNTNN	No
Isolate_20	No	GAM	L1	Rabbit	10	No	NQMG_s	KFT8	Bacteroidaceae	Bacteria;Bacteroidetes;Bacteroidia;Bacteroidales;Bacteroidaceae;Bacteroides	NQMG01000105	98.7726	17/1385	100	TNNNNNNNNNNNNNNNNNNNNNTGCAGTCGAGGGGCAGCATTTTTCTAGCAATAGAAGAGATGGCGACCGGCGCACGGGTGAGTAACACGTATCCAACCTACCGATAACTCTGGAATAGCCTTTCGAAAGAAAGATTAATACCGGATAGTATACGAATATCGCATGATATTTTTATTAAAGAATTTCGGTTATCGATGGGGATGCGTTCCATTAGTTTGTTGGCGGGGTAACGGCCCACCAAGACTACGATGGAT	No
Isolate_21	No	MRS	L1	Rabbit	1	No	Clostridium symbiosum	ATCC 14940	Lachnospiraceae	Bacteria;Firmicutes;Clostridia;Clostridiales;Lachnospiraceae;Clostridium_g35	M59112	98.5507	19/1311	99.8624	NNNNNNNNNNNNNNNNNNTGCAGTCGAACGAAGCGATTTAACGGAAGTTTTCGGATGGAAGTTGAATTGACTGAGTGGCGGACGGGTGAGTAACGCGTGGGTAACCTGCCTTGTACTGGGGGACAACAGTTAGAAATGACTGCTAATACCGCATAAGCGCACAGTATCGCATGATACAGTGTGAAAAACTCCGGTGGTACAAGATGGACCCGCGTCTGATTAGCTAGTTGGTAAGGTAACGGCTTACCAAGGCGA	No
Isolate_22	No	MRS	L1	Rabbit	3	No	Escherichia fergusonii	ATCC 35469	Enterobacteriaceae	Bacteria;Proteobacteria;Gammaproteobacteria;Enterobacterales;Enterobacteriaceae;Escherichia	CU928158	99.393	8/1318	100	NNNNNNNNNNNNNNNNNTGCAGTCGAACGGTAACAGNAAGCAGCTTGCTGCTTTGCTGACGAGTGGCGGACGGGTGAGTAATGTCTGGGAAACTGCCTGATGGAGGGGGATAACTACTGGAAACGGTAGCTAATACCGCATAACGTCGCAAGACCAAAGAGGGGGACCTTNGGGCCTCTTGCCATCGGATGTGCCCAGATGGGATTAGCTAGTAGGTGGGGTAAAGGCTCACCTAGGCGACGATCCCTAGCTGGT	No
Isolate_23	No	MRS	L1	Rabbit	5	No	Phocaeicola dorei	DSM 17855	Bacteroidaceae	Bacteria;Bacteroidetes;Bacteroidia;Bacteroidales;Bacteroidaceae;Phocaeicola	ABWZ01000093	99.7715	3/1313	100	NNNNNNNNNNNNNNNATGCAGTCGAGGGGCAGCATGGTCTTAGCTTGCTAAGGCTGATGGCGACCGGCGCACGGGTGAGTAACACGTATCCNCCTGCCGTCTACTCTTGGCCAGCCTTCTGAAAGGAAGATTAATCCAGGATGGGATCATGAGTTCACATGTCCGCATGATTAAAGGTATTTTCCGGTAGACGATGGGGATGCGTTCCATTAGATAGTAGGCGGGGTAACGGCCCACCTAGTCAACGATGGATAG	No
Isolate_24	No	MRS	L1	Rabbit	6	No	Clostridium symbiosum	ATCC 14940	Lachnospiraceae	Bacteria;Firmicutes;Clostridia;Clostridiales;Lachnospiraceae;Clostridium_g35	M59112	99.3135	9/1311	99.8624	NNNNNNNNNNNCCNNNNNNTGCAGTNNNNNAAGCGATTTAACGGAAGTTTTCGGANGGAAGTTGAATTGACTGAGTGGCGGACGGGTGAGTAACGCGTGGGTAACCTGCCTTGTACTGGGGGACAACAGTTAGAAATGACTGCTAATACCGCATAAGCGCACAGTATCGCATGATACAGTGTGAAAAACTCCGGTGGTACAAGATGGACCCGCGTCTGATTAGCTAGTTGGTAAGGTAACGGCTTACCAAGGCGA	No
Isolate_25	No	MRS	L1	Rabbit	8	No	Enterococcus gallinarum	NBRC 100675	Enterococcaceae	Bacteria;Firmicutes;Bacilli;Lactobacillales;Enterococcaceae;Enterococcus	BCQE01000074	99.1773	11/1337	100	NNNNNNNNNNNCCNNANANTGCAGTCGAACGCTTTTTCTTTCACCGGAGCTTGCTCCANCGAAAGAAAAAGAGTGGCGAACGGGTGAGTAACACGTGGGTAACCTGCCCATCAGAAGGGGATAACACTTGGAAACAGGTGCTAATACCGTATAACACTATTTTCCGCATGGAAGAAAGTTGAAAGGCGCTTTTGCGTCACTGATGGATGGACCCGCGGTGCATTAGCTAGTTGGTGAGGTAACGGCTCACCAAGG	No
Isolate_26	No	RCM	L1	Rabbit	1	No	Escherichia fergusonii	ATCC 35469	Enterobacteriaceae	Bacteria;Proteobacteria;Gammaproteobacteria;Enterobacterales;Enterobacteriaceae;Escherichia	CU928158	99.3088	9/1302	100	NNNNNNNNNNNNNNNNNTGCAGTCGAACGGTAACAGNAAGCAGCTTGCTGCTTTGCTGACGAGTGGCGGACGGGTGAGTAATGTCTGGGAAACTGCCTGATGGAGGGGGATAACTACTGGAAACGGTAGCTAATACCGCATAACGTCGCAAGACCAAAGAGGGGGACCTTNGGGCCTCTTGCCATCGGATGTGCCCAGATGGGATTAGCTAGTAGGTGGGGTAAAGGCTCACCTAGGCGACGATCCCTAGCTGGT	No
Isolate_27	No	RCM	L1	Rabbit	2	No	Escherichia coli	ATCC 11775	Enterobacteriaceae	Bacteria;Proteobacteria;Gammaproteobacteria;Enterobacterales;Enterobacteriaceae;Escherichia	X80725	99.2378	10/1312	97.9508	NNNNNNNNNNNNNNNNNTGCAGTCGAACGGTAACAGNAAGCAGCTTGCTGCTTTGCTGACGAGTGGCGGACGGGTGAGTAATGTCTGGGAAACTGCCTGATGGAGGGGGATAACTACTGGAAACGGTAGCTAATACCGCATAACGTCGCAAGACCAAAGAGGGGGACCTTNGGGCCTCTTGCCATCGGATGTGCCCAGATGGGATTAGCTAGTAGGTGGGGTAAAGGCTCACCTAGGCGACGATCCCTAGCTGGT	No
Isolate_28	No	RCM	L1	Rabbit	3	No	Escherichia fergusonii	ATCC 35469	Enterobacteriaceae	Bacteria;Proteobacteria;Gammaproteobacteria;Enterobacterales;Enterobacteriaceae;Escherichia	CU928158	99.5526	6/1341	100	NNNNNNNNNNNNNNNNNNTGCAGTCGAACGGTAACAGNAAGCAGCTTGCTGCTTTGCTGACGAGTGGCGGACGGGTGAGTAATGTCTGGGAAACTGCCTGATGGAGGGGGATAACTACTGGAAACGGTAGCTAATACCGCATAACGTCGCAAGACCAAAGAGGGGGACCTTNGGGCCTCTTGCCATCGGATGTGCCCAGATGGGATTAGCTAGTAGGTGGGGTAAAGGCTCACCTAGGCGACGATCCCTAGCTGG	No
Isolate_29	No	RCM	L1	Rabbit	6	No	Clostridium symbiosum	ATCC 14940	Lachnospiraceae	Bacteria;Firmicutes;Clostridia;Clostridiales;Lachnospiraceae;Clostridium_g35	M59112	99.4199	8/1379	99.8624	NNNNNNNNNNNNNTANNNTGCAGTCGACGAAGCGATTTAACGGANGTTTTCGGATGGAAGTTGAATTGACTGAGTGGCGGANGGGTGAGTAACGCGTGGGTAACCTGCCTTGTACTGGGGGACAACAGTTAGAAATGACTGCTAATACCGCANAGCGCACAGTATCGCATGATACAGTGTGAAAAACTCCGGTGGTACAAGATGGACCCGCGTCTGATTAGCTAGTTGGTAAGGTAACGGCTTACCAAGGCGACG	No
Isolate_30	Hungatella hathewayi DSM 13479	BHISc	L4	Rabbit	1	Yes	Hungatella hathewayi	DSM 13479	Lachnospiraceae	Bacteria;Firmicutes;Clostridia;Clostridiales;Lachnospiraceae;Hungatella	AJ311620	99.7076	4/1368	98.0743	NNNNNNNNNNNNNNNNNNNNNGCAGTCGAGCGAAGCGGNTNNTNTGAAGTTTTCGGATGGANNNGNANTTGACTTAGCGGCGGACGGGTGAGTAACGCGTGGGTAACCTGCCTTACACTGGGGGATAACAGTTAGAAATGACTGCTAATACCGCATAAGCGCACAGGGCCGCATGGNCNGGTGTGAAAAACTCCGGTGGTGTAAGATGGACCCGCGTCTGATTAGGTAGTTGGNGGGGTAACGGCCCACCAAGCC	Yes
Isolate_31	No	BHISc	L4	Rabbit	2	No	Enterococcus gallinarum	NBRC 100675	Enterococcaceae	Bacteria;Firmicutes;Bacilli;Lactobacillales;Enterococcaceae;Enterococcus	BCQE01000074	99.6486	5/1423	100	NNNNNNNNNNNNNNNNNNACTGCAGTCGACGCTTTTTCTTTCACCGGAGCTTGCTCCANCGAAAGAAAAAGAGTGGCGAACGGGTGAGTAACACGTGGGTAACCTGCCCATCAGAAGGGGATAACACTTGGAAACAGGTGCTAATACCGTATAACACTATTTTCCGCATGGAAGAAAGTTGAAAGGCGCTTTTGCGTCACTGATGGATGGACCCGCGGTGCATTAGCTAGTTGGTGAGGTAACGGCTCACCAAGG	No
Isolate_32	No	BHISc	L4	Rabbit	3	No	Enterococcus gallinarum	NBRC 100675	Enterococcaceae	Bacteria;Firmicutes;Bacilli;Lactobacillales;Enterococcaceae;Enterococcus	BCQE01000074	99.7181	4/1419	100	NNNNNNNNNNNNNNNNNNANTGCAGTCGANGCTTTTTCTTTCACCGGAGCTTGCTCCANCGAAAGAAAAAGAGTGGCGAACGGGTGAGTAACACGTGGGTAACCTGCCCATCAGAAGGGGATAACACTTGGAAACAGGTGCTAATACCGTATAACACTATTTTCCGCATGGAAGAAAGTTGAAAGGCGCTTTTGCGTCACTGATGGATGGACCCGCGGTGCATTAGCTAGTTGGTGAGGTAACGGCTCACCAAGG	No
Isolate_33	No	BHISc	L4	Rabbit	4	No	NQMG_s	KFT8	Bacteroidaceae	Bacteria;Bacteroidetes;Bacteroidia;Bacteroidales;Bacteroidaceae;Bacteroides	NQMG01000105	99.2046	11/1383	100	NNNNNNNNNNNNNNNNNATGCAGTCGAGGGGCAGCATTTTTCTAGCAATAGAAGAGATGGCGACCGGCGCACGGGTGAGTAACACGTATCCNCCTACCGATAACTCTGGAATAGCCTTTCGAAAGAAAGATTAATACCGGATAGTATACGAATATCGCATGATATTTTTATTAAAGAATTTCGGTTATCGATGGGGATGCGTTCCATTAGTTTGTTGGCGGGGTAACGGCCCACCAAGACTACGATGGATAGGGG	No
Isolate_34	No	BHISc	L4	Rabbit	5	No	Enterococcus gallinarum	NBRC 100675	Enterococcaceae	Bacteria;Firmicutes;Bacilli;Lactobacillales;Enterococcaceae;Enterococcus	BCQE01000074	99.5084	7/1424	100	NNNNNNNNNNNNNNATANTGCAGTCGACGCTTTTTCTTTCACCGGAGCTTGCTCCANCGAAAGAAAAAGAGTGGCGAACGGGTGAGTAACACGTGGGTAACCTGCCCATCAGAAGGGGATAACACTTGGAAACAGGTGCTAATACCGTATAACACTATTTTCCGCATGGAAGAAAGTTGAAAGGCGCTTTTGCGTCACTGATGGATGGACCCGCGGTGCATTAGCTAGTTGGTGAGGTAACGGCTCACCAAGGCC	No
Isolate_35	No	BHISc	L4	Rabbit	6	No	NQMG_s	KFT8	Bacteroidaceae	Bacteria;Bacteroidetes;Bacteroidia;Bacteroidales;Bacteroidaceae;Bacteroides	NQMG01000105	99.0552	13/1376	100	NNNNNNNNNNNNNNNNNNTGCAGTCGAGGGGCAGCATTTTTCTAGCAATAGAAGAGATGGCGACCGGCGCACGGGTGAGTAACACGTATCCNCCTACCGATAACTCTGGAATAGCCTTTCGAAAGAAAGATTAATACCGGATAGTATACGAATATCGCATGATATTTTTATTAAAGAATTTCGGTTATCGATGGGGATGCGTTCCATTAGTTTGTTGGCGGGGTAACGGCCCACCAAGACTACGATGGATAGGGG	No
Isolate_36	No	BHISc	L4	Rabbit	7	No	Enterococcus gallinarum	NBRC 100675	Enterococcaceae	Bacteria;Firmicutes;Bacilli;Lactobacillales;Enterococcaceae;Enterococcus	BCQE01000074	99.9298	1/1425	100	NNNNNNNNNNNNNNNNACNTGCAGTCGANGCTTTTTCTTTCACCGGAGCTTGCTCCANCGAAAGAAAAAGAGTGGCGAACGGGTGAGTAACACGTGGGTAACCTGCCCATCAGAAGGGGATAACACTTGGAAACAGGTGCTAATACCGTATAACACTATTTTCCGCATGGAAGAAAGTTGAAAGGCGCTTTTGCGTCACTGATGGATGGACCCGCGGTGCATTAGCTAGTTGGTGAGGTAACGGCTCACCAAGGC	No
Isolate_37	No	BHISc	L4	Rabbit	8	No	NQMG_s	KFT8	Bacteroidaceae	Bacteria;Bacteroidetes;Bacteroidia;Bacteroidales;Bacteroidaceae;Bacteroides	NQMG01000105	98.2301	24/1356	100	NNNNNNNNNNNNNNNANNNNTGCAGTCGAGGGGCAGCATTTTTCTAGCATAGAAGAGATGGCGACCGGCGCACGGGTGAGTAACACGTATCCNCCTACCGATAACTCTGGAATAGCCTTTCGAAAGAAAGATTAATACCGGATAGTATACGAATATCGCATGATATTTTTATTAAAGAATTTCGGTTATCGATGGGGATGCGTTCCATTAGTTTGTTGGCGGGGTAACGGCCCACCAAGACTACGATGGATAGGG	No
Isolate_38	No	BHISc	L4	Rabbit	9	No	Phocaeicola dorei	DSM 17855	Bacteroidaceae	Bacteria;Bacteroidetes;Bacteroidia;Bacteroidales;Bacteroidaceae;Phocaeicola	ABWZ01000093	99.7866	3/1406	100	NNNNNNNNGGCTTANNNATGCANGTCGAGGGGCAGCATGGTCTTAGCTTGCTAAGGCTGATGGCGACCGGCGCACGGGTGAGTAACACGTATCCAACCTGCCGTCTACTCTTGGCCAGCCTTCTGAAAGGAAGATTAATCCAGGATGGGATCATGAGTTCACATGTCCGCATGATTAAAGGTATTTTCCGGTAGACGATGGGGATGCGTTCCATTAGATAGTAGGCGGGGTAACGGCCCACCTAGTCAACGATGG	No
Isolate_39	No	BHISc	L4	Rabbit	10	No	Enterococcus gallinarum	NBRC 100675	Enterococcaceae	Bacteria;Firmicutes;Bacilli;Lactobacillales;Enterococcaceae;Enterococcus	BCQE01000074	99.8598	2/1427	100	NNNNNNNNNNNNNCNNTANNTGCAGTCGACGCTTTTTCTTTCACCGGAGCTTGCTCCANCGAAAGAAAAAGAGTGGCGAACGGGTGAGTAACACGTGGGTAACCTGCCCATCAGAAGGGGATAACACTTGGAAACAGGTGCTAATACCGTATAACACTATTTTCCGCATGGAAGAAAGTTGAAAGGCGCTTTTGCGTCACTGATGGATGGACCCGCGGTGCATTAGCTAGTTGGTGAGGTAACGGCTCACCAAGG	No
Isolate_40	No	GAMc	L4	Rabbit	1	No	Enterocloster bolteae	WAL 16351	Lachnospiraceae	Bacteria;Firmicutes;Clostridia;Clostridiales;Lachnospiraceae;Enterocloster	AJ508452	99.1918	11/1361	100	NNNNNNNNNNNNNNNNNNANNGCAGTCGACGAAGCATTGAAGGNGTTTTCGGATGGAATTCGATTGACTGAGTGNCGGANGGGTGAGTAACGCGTGGATAACCTGCCTCACACTGGGGGATAACAGTTAGAAATGACTGCNAATACCGCATAAGCGCACAGTANCGCANGGNACAGTGTGAAAAACTCCGGTGGTGTGAGATGGATCCGCGTCTGATTAGCCAGTTGGCGGGGTAACGGCCCACCAAAGCGACGA	No
Isolate_41	No	GAMc	L4	Rabbit	2	No	Enterococcus gallinarum	NBRC 100675	Enterococcaceae	Bacteria;Firmicutes;Bacilli;Lactobacillales;Enterococcaceae;Enterococcus	BCQE01000074	99.5789	6/1425	100	NNNNNNNNNNNNNNNNANTGCAGTCGACGCTTTTTCTTTCACCGGAGCTTGCTCCANCGAAAGAAAAAGAGTGGCGAACGGGTGAGTAACACGTGGGTAACCTGCCCATCAGAAGGGGATAACACTTGGAAACAGGTGCTAATACCGTATAACACTATTTTCCGCATGGAAGAAAGTTGAAAGGCGCTTTTGCGTCACTGATGGATGGACCCGCGGTGCATTAGCTAGTTGGTGAGGTAACGGCTCACCAAGGCC	No
Isolate_42	No	GAMc	L4	Rabbit	3	No	NQMG_s	KFT8	Bacteroidaceae	Bacteria;Bacteroidetes;Bacteroidia;Bacteroidales;Bacteroidaceae;Bacteroides	NQMG01000105	98.9788	14/1371	100	NNNNNNNNNNNNNNNNNNNNNGCAGTCGAGGGGCAGCATTTTTCTAGCAATAGAAGAGATGGCGACCGGCGCACGGGTGAGTAACACGTATCCNACCTACCGATAACTCTGGAATAGCCTTTCGAAAGAAAGATTAATACCGGATAGTATACGAATATCGCATGATATTTTTATTAAAGAATTTCGGTTATCGATGGGGATGCGTTCCATTAGTTTGTTGGCGGGGTAACGGCCCACCAAGACTACGATGGATAG	No
Isolate_43	No	GAMc	L4	Rabbit	5	No	KE350284_s	13.SD.W.09	Enterococcaceae	Bacteria;Firmicutes;Bacilli;Lactobacillales;Enterococcaceae;Enterococcus	KE350284	99.7466	3/1184	100	NNNNGGGGNNNNNTTNNNNNNTGCANGTCGANCGNTTTTTCTTTCANNNGNNNCTNGCTCNNNNNNNNNAANNAGAGTGNNNNNNACGGNNGAGTAANNCNTGGGTNNNNTGCCCANCNNNAGGGGATANNNCNNGGANACAGGTGNNNNNNCNNNNNNNCACTNNNNNCNGNANGGNAGNNNNNNGNNNGGCGCNNTNGCGTNNNNNNNGNNNGNNCCNNCNNTGNNTNNNNTNNTNGNNGAGNNANNGNCTNN	No
Isolate_44	No	GAMc	L4	Rabbit	6	No	Enterococcus gallinarum	NBRC 100675	Enterococcaceae	Bacteria;Firmicutes;Bacilli;Lactobacillales;Enterococcaceae;Enterococcus	BCQE01000074	99.4261	8/1394	100	NNNNNNNNNNNNNNNNNNNNNTGCAGTCGACGCTTTTTCTTTCACCGGAGCTTGCTCCANCGAANGNNNNGAGNGGCGAACGGGTGAGTAACACGTGGGTAACCTGCCCATCAGAAGGGGATAACACTTGGAAACAGGTGCTAATACCGTATAACACTATTTTCCGCATGGAAGAAAGTTGAAAGGCGCTTTTGCGTCACTGATGGATGGACCCGCGGTGCATTAGCTAGTTGGTGAGGTAACGGCTCACCAAGG	No
Isolate_45	No	GAMc	L4	Rabbit	7	No	Enterococcus gallinarum	NBRC 100675	Enterococcaceae	Bacteria;Firmicutes;Bacilli;Lactobacillales;Enterococcaceae;Enterococcus	BCQE01000074	99.8593	2/1421	100	NNNNNNNNGNNNNNNNNNNNNNGCANGTCGANCGCTTTTTCTTTCACCGGAGCTTGCTCCANNGAAAGAAAAAGAGTGGCGAACGGGTGAGTAACACGTGGGTAACCTGCCCATCAGAAGGGGATAACACTTGGAAACAGGTGCTAATACCGTATAACACTATTTTCCGCATGGAAGAAAGTTGAAAGGCGCTTTTGCGTCACTGATGGATGGACCCGCGGTGCATTAGCTAGTTGGTGAGGTAACGGCTCACCA	No
Isolate_46	No	GAMc	L4	Rabbit	8	No	Enterococcus gallinarum	NBRC 100675	Enterococcaceae	Bacteria;Firmicutes;Bacilli;Lactobacillales;Enterococcaceae;Enterococcus	BCQE01000074	99.8598	2/1427	100	NNNNNNNNNNNNNNNNTANNTGCAGTCGAACGCTTTTTCTTTCACCGGAGCTTGCTCCANCGAAAGAAAAAGAGTGGCGAACGGGTGAGTAACACGTGGGTAACCTGCCCATCAGAAGGGGATAACACTTGGAAACAGGTGCTAATACCGTATAACACTATTTTCCGCATGGAAGAAAGTTGAAAGGCGCTTTTGCGTCACTGATGGATGGACCCGCGGTGCATTAGCTAGTTGGTGAGGTAACGGCTCACCAAG	No
Isolate_47	No	GAMc	L4	Rabbit	10	No	Bacteroides fragilis	NCTC 9343	Bacteroidaceae	Bacteria;Bacteroidetes;Bacteroidia;Bacteroidales;Bacteroidaceae;Bacteroides	CR626927	99.6387	5/1384	100	NNNNNNNGNNNNNAAAAATGCANGTCGAGGGGCATCAGGAAGAAAGCTTGCTTTCTTTGCTGGCGACCGGCGCACGGGTGAGTAACACGTATCCAACCTGCCCTTTACTCGGGGATAGCCTTTCGAAAGAAAGATTAATACCCGATNGCATAATGATTCCGCATGGTTTNATTATTAAAGGATTCCGGTAAAGGATGGGGATGCGTTCCATTAGGTTGTTGGTGAGGTAACGGCNCACCAAGCCTTCGATGGATA	No
Isolate_48	No	LKV	L4	Rabbit	1	No	NQMG_s	KFT8	Bacteroidaceae	Bacteria;Bacteroidetes;Bacteroidia;Bacteroidales;Bacteroidaceae;Bacteroides	NQMG01000105	99.0587	13/1381	100	NNNNNNNNNNNNNNNNNNNTGCAGTCGAGGGGCAGCATTTTTCTAGCAATAGAAGAGATGGCGACCGGCGCACGGGTGAGTAACACGTATCCNCCTACCGATAACTCTGGAATAGCCTTTCGAAAGAAAGATTAATACCGGATAGTATACGAATATCGCATGATATTTTTATTAAAGAATTTCGGTTATCGATGGGGATGCGTTCCATTAGTTTGTTGGCGGGGTAACGGCCCACCAAGACTACGATGGATAGGG	No
Isolate_49	No	LKV	L4	Rabbit	2	No	NQMG_s	KFT8	Bacteroidaceae	Bacteria;Bacteroidetes;Bacteroidia;Bacteroidales;Bacteroidaceae;Bacteroides	NQMG01000105	99.2046	11/1383	100	NNNNNNNNNNNNNNNNNNNATGCAGTCGAGGGGCAGCATTTTTCTAGCAATAGAAGAGATGGCGACCGGCGCACGGGTGAGTAACACGTATCNNCCTACCGATAACTCTGGAATAGCCTTTCGAAAGAAAGATTAATACCGGATAGTATACGAATATCGCATGATATTTTTATTAAAGAATTTCGGTTATCGATGGGGATGCGTTCCATTAGTTTGTTGGCGGGGTAACGGCCCACCAAGACTACGATGGATAGG	No
Isolate_50	No	LKV	L4	Rabbit	3	No	Phocaeicola dorei	DSM 17855	Bacteroidaceae	Bacteria;Bacteroidetes;Bacteroidia;Bacteroidales;Bacteroidaceae;Phocaeicola	ABWZ01000093	99.7854	3/1398	100	NNNNNNNNNNNNNNNNNNNTGCAGTCGAGGGGCAGCATGGTCTTAGCTTGCTAAGGCTGATGGCGACCGGCGCACGGGTGAGTAACACGTATCCNACCTGCCGTCTACTCTTGGCCAGCCTTCTGAAAGGAAGATTAATCCAGGATGGGATCATGAGTTCACATGTCCGCATGATTAAAGGTATTTTCCGGTAGACGATGGGGATGCGTTCCATTAGATAGTAGGCGGGGTAACGGCCCACCTAGTCAACGATGG	No
Isolate_51	No	LKV	L4	Rabbit	4	No	NQMG_s	KFT8	Bacteroidaceae	Bacteria;Bacteroidetes;Bacteroidia;Bacteroidales;Bacteroidaceae;Bacteroides	NQMG01000105	98.9067	15/1372	100	NNNNNNNNNNNNNNNNNNNNNGCAGTCGAGGGGCAGCATTTTTCTAGCAATAGAAGAGATGGCGACCGGCGCACGGGTGAGTAACACGTATCNNCCTACCGATAACTCTGGAATAGCCTTTCGAAAGAAAGATTAATACCGGATAGTATACGAATATCGCATGATATTTTTATTAAAGAATTTCGGTTATCGATGGGGATGCGTTCCATTAGTTTGTTGGCGGGGTAACGGCCCACCAAGACTACGATGGATAGG	No
Isolate_52	No	LKV	L4	Rabbit	5	No	NQMG_s	KFT8	Bacteroidaceae	Bacteria;Bacteroidetes;Bacteroidia;Bacteroidales;Bacteroidaceae;Bacteroides	NQMG01000105	99.1329	12/1384	100	NNNNNNNNNNNTAAANNNTGCANGTCGAGGGGCAGCATTNTTCTAGCAATAGAAGAGATGGCGACCGGCGCACGGGTGAGTAACACGTATCCAACCTACCGATAACTCTGGAATAGCCTTTCGAAAGAAAGATTAATACCGGATAGTATACGAATATCGCATGATATTTTTATTAAAGAATTTCGGTTATCGATGGGGATGCGTTCCATTAGTTTGTTGGCGGGGTAACGGCCCACCAAGACTACGATGGATAGG	No
Isolate_53	No	LKV	L4	Rabbit	6	No	NQMG_s	KFT8	Bacteroidaceae	Bacteria;Bacteroidetes;Bacteroidia;Bacteroidales;Bacteroidaceae;Bacteroides	NQMG01000105	98.9914	14/1388	100	NNNNNNNNGNNNNTAAANATGCANGTCGAGGGGCAGCATTTTTCTAGCAATAGAAGAGATGGCGACCGGCGCACGGGTGAGTAACACGTATCCAACCTACCGATAACTCTGGAATAGCCTTTCGAAAGAAAGATTAATACCGGATAGTATACGAATATCGCATGATATTTTTATTAAAGAATTTCGGTTATCGATGGGGATGCGTTCCATTAGTTTGTTGGCGGGGTAACGGCCCACCAAGACTACGATGGATAG	No
Isolate_54	No	LKV	L4	Rabbit	7	No	Bacteroides fragilis	NCTC 9343	Bacteroidaceae	Bacteria;Bacteroidetes;Bacteroidia;Bacteroidales;Bacteroidaceae;Bacteroides	CR626927	99.4122	8/1361	100	NNNNNNNNNNNNNNNNNNNTGCAGTCGAGGGGCATCAGGAAGAAGCTTGCTTTCTTTGCTGGCGACCGGCGCACGGGTGAGTAACACGTATCCNCCTGCCCTTTACTCGGGGATAGCCTTTCGAAAGAAAGATTAATACCCGATAGCATAATGATTCCGCATGGTTTCATTATTAAAGGATTCCGGTAAAGGATGGGGATGCGTTCCATTAGGTTGTTGGTGAGGTAACGGCNCACCAAGCCTTCGATGGATAGG	No
Isolate_55	Bacteroides sp. 3_1_33FAA	LKV	L4	Rabbit	8	Yes	Phocaeicola dorei	DSM 17855	Bacteroidaceae	Bacteria;Bacteroidetes;Bacteroidia;Bacteroidales;Bacteroidaceae;Phocaeicola	ABWZ01000093	99.9286	1/1401	100	NNNNNNNNNNNTTNNNNNNTGCANGTCGAGGGGCAGCATGGTCTTAGCTTGCTAAGGCTGATGGCGACCGGCGCACGGGTGAGTAACACGTATCCAACCTGCCGTCTACTCTTGGCCAGCCTTCTGAAAGGAAGATTAATCCAGGATGGGATCATGAGTTCACATGTCCGCATGATTAAAGGTATTTTCCGGTAGACGATGGGGATGCGTTCCATTAGATAGTAGGCGGGGTAACGGCCCACCTAGTCAACGATG	Yes
Isolate_56	No	LKV	L4	Rabbit	9	No	NQMG_s	KFT8	Bacteroidaceae	Bacteria;Bacteroidetes;Bacteroidia;Bacteroidales;Bacteroidaceae;Bacteroides	NQMG01000105	98.2469	24/1369	100	NNNNNANNNNNNNNNNNNNNNNTGCAGTCGAGGGGCAGCATTTTTCTAGCAATAGAAGAGATGGCGACCGGCGCACGGGTGAGTAACACGTATCCNCCTACCGATAACTCTGGAATAGCCTTTCGAAAGAAAGATTAATACCGGATAGTATACGAATATCGCATGATATTTTTATTAAAGAATTTCGGTTATCGATGGGGATGCGTTCCATTAGTTTGTTGGCGGGGTAACGGCCCACCAAGACTACGATGGATA	No
Isolate_57	No	LKV	L4	Rabbit	10	No	NQMG_s	KFT8	Bacteroidaceae	Bacteria;Bacteroidetes;Bacteroidia;Bacteroidales;Bacteroidaceae;Bacteroides	NQMG01000105	98.9051	15/1370	100	NNNNNNNNNNNNNNNNNNNNNNTGCAGTCGAGGGGCAGCATTTTTCTAGCAATAGAAGAGATGGCGACCGGCGCACGGGTGAGTAACACGTATCCNCCTACCGATAACTCTGGAATAGCCTTTCGAAAGAAAGATTAATACCGGATAGTATACGAATATCGCATGATATTTTTATTAAAGAATTTCGGTTATCGATGGGGATGCGTTCCATTAGTTTGTTGGCGGGGTAACGGCCCACCAAGACTACGATGGATA	No
Isolate_58	No	MRSc	L4	Rabbit	1	No	Enterococcus gallinarum	NBRC 100675	Enterococcaceae	Bacteria;Firmicutes;Bacilli;Lactobacillales;Enterococcaceae;Enterococcus	BCQE01000074	99.7868	3/1407	100	NNNNNNNNNNNNNNNNNNNNNNANTGNAGTCGACGCTTTTNCTTTCACCGGNNNTTGCTCCANCGAAAGAAAAAGAGTGGCGAACGGGTGAGTAACACGTGGGTAACCTGCCCATCAGAAGGGGATAACACTTGGAAACAGGTGCTAATACCGTATAACACTATTTTCCGCATGGAAGAAAGTTGAAAGGCGCTTTTGCGTCACTGATGGATGGACCCGCGGTGCATTAGCTAGTTGGTGAGGTAACGGCTCACC	No
Isolate_59	No	MRSc	L4	Rabbit	2	No	Enterococcus gallinarum	NBRC 100675	Enterococcaceae	Bacteria;Firmicutes;Bacilli;Lactobacillales;Enterococcaceae;Enterococcus	BCQE01000074	99.6474	5/1418	100	NNNNNNNNNNNNNNNNNNACTGCAGTCGACGCTTTTTCTTTCACCGGAGCTTGCTCCANCGAAAGAAAAGAGTGGCGAACGGGTGAGTAACACGTGGGTAACCTGCCCATCAGAAGGGGATAACACTTGGAAACAGGTGCTAATACCGTATAACACTATTTTCCGCATGGAAGAAAGTTGAAAGGCGCTTTTGCGTCACTGATGGATGGACCCGCGGTGCATTAGCTAGTTGGTGAGGTAACGGCTCACCAAGGC	No
Isolate_60	No	MRSc	L4	Rabbit	3	No	Enterococcus gallinarum	NBRC 100675	Enterococcaceae	Bacteria;Firmicutes;Bacilli;Lactobacillales;Enterococcaceae;Enterococcus	BCQE01000074	99.7179	4/1418	100	NNNNNNNNNNNNNNNNNANTGCAGTCGACGCTTTTTCTTTCACCGGAGCTTGCTCCANCGAAAGAAAAAGAGTGGCGAACGGGTGAGTAACACGTGGGTAACCTGCCCATCAGAAGGGGATAACACTTGGAAACAGGTGCTAATACCGTATAACACTATTTTCCGCATGGAAGAAAGTTGAAAGGCGCTTTTGCGTCACTGATGGATGGACCCGCGGTGCATTAGCTAGTTGGTGAGGTAACGGCTCACCAAGGC	No
Isolate_61	No	MRSc	L4	Rabbit	4	No	Phocaeicola dorei	DSM 17855	Bacteroidaceae	Bacteria;Bacteroidetes;Bacteroidia;Bacteroidales;Bacteroidaceae;Phocaeicola	ABWZ01000093	99.6418	5/1396	100	NNNNNNNNNNNNNNNNNNTGCAGTCGAGGGGCAGCATGGTCTTAGCTTGCTAAGGCTGATGGCGACCGGCGCACGGGTGAGTAACACGTATCCNCCTGCCGTCTACTCTTGGCCAGCCTTCTGAAAGGAAGATTAATCCAGGATGGGATCATGAGTTCACATGTCCGCATGATTAAAGGTATTTTCCGGTAGACGATGGGGATGCGTTCCATTAGATAGTAGGCGGGGTAACGGCCCACCTAGTCAACGATGGAT	No
Isolate_62	No	MRSc	L4	Rabbit	5	No	Bacteroides fragilis	NCTC 9343	Bacteroidaceae	Bacteria;Bacteroidetes;Bacteroidia;Bacteroidales;Bacteroidaceae;Bacteroides	CR626927	99.6387	5/1384	100	NNNNNNNNNNNNNNNNNNNNTGCAGTCGAGGGGCATCAGGAAGANGCTTGCTTTCTTTGCTGGCGACCGGCGCACGGGTGAGTAACACGTATCCNCCTGCCCTTTACTCGGGGATAGCCTTTCGAAAGAAAGATTAATACCCGATAGCATAATGATTCCGCATGGTTTCATTATTAAAGGATTCCGGTAAAGGATGGGGATGCGTTCCATTAGGTTGTTGGTGAGGTAACGGCNCACCAAGCCTTCGATGGATAG	No
Isolate_63	No	MRSc	L4	Rabbit	6	No	Enterococcus gallinarum	NBRC 100675	Enterococcaceae	Bacteria;Firmicutes;Bacilli;Lactobacillales;Enterococcaceae;Enterococcus	BCQE01000074	99.6454	5/1410	100	NNNNNNNNNNNNNNNNNNACTGCAGTCGAANGCTTTTTCTTTCACCGGAGCTTGCTCCANCGAAAGAAAAGAGTGGCGAACGGGTGAGTAACACGTGGGTAACCTGCCCATCAGAAGGGGATAACACTTGGAAACAGGTGCTAATACCGTATAACACTATTTTCCGCATGGAAGAAAGTTGAAAGGCGCTTTTGCGTCACTGATGGATGGACCCGCGGTGCATTAGCTAGTTGGTGAGGTAACGGCTCACCAAGG	No
Isolate_64	No	MRSc	L4	Rabbit	7	No	Enterococcus gallinarum	NBRC 100675	Enterococcaceae	Bacteria;Firmicutes;Bacilli;Lactobacillales;Enterococcaceae;Enterococcus	BCQE01000074	99.6434	5/1402	100	NNNNNNNNNNNNNNNNNNACTGCAGTCGACGCTTTTTCTTTCACCGGAGCTTGCTCCANCGAAAGAAAAGAGTGGCGAACGGGTGAGTAACACGTGGGTAACCTGCCCATCAGAAGGGGATAACACTTGGAAACAGGTGCTAATACCGTATAACACTATTTTCCGCATGGAAGAAAGTTGAAAGGCGCTTTTGCGTCACTGATGGATGGACCCGCGGTGCATTAGCTAGTTGGTGAGGTAACGGCTCACCAAGGC	No
Isolate_65	No	MRSc	L4	Rabbit	8	No	Enterococcus gallinarum	NBRC 100675	Enterococcaceae	Bacteria;Firmicutes;Bacilli;Lactobacillales;Enterococcaceae;Enterococcus	BCQE01000074	99.9295	1/1419	100	NNNNNNNNNNNNNNNNNNNNNNGCANGTCGANCGCTTTTTCTTTCACCGNNNGCTTGCTCCANCGAAAGAAAAAGAGTGGCGAACGGGTGAGTAACACGTGGGTAACCTGCCCATCAGAAGGGGATAACACTTGGAAACAGGTGCTAATACCGTATAACACTATTTTCCGCATGGAAGAAAGTTGAAAGGCGCTTTTGCGTCACTGATGGATGGACCCGCGGTGCATTAGCTAGTTGGTGAGGTAACGGCTCACC	No
Isolate_66	No	MRSc	L4	Rabbit	9	No	Enterococcus faecalis	ATCC 19433	Enterococcaceae	Bacteria;Firmicutes;Bacilli;Lactobacillales;Enterococcaceae;Enterococcus	ASDA01000001	99.1573	12/1424	100	GGNNNNNNNNNNNNNNNATACTGCAGTCGACGCTTCTTTCCTCCCGAGTGCTTGCACTCAATTGGAAAGAGGAGTGGCGGACGGGTGAGTAACACGTGGGTAACCTACCCATCAGAGGGGGATAACACTTGGAAACAGGTGCTAATACCGCATAACAGTTTATGCCGCATGGCATAAGAGTGAAAGGCGCTTTCGGGTGTCGCTGATGGATGGACCCGCGGTGCATTAGCTAGTTGGTGAGGTAACGGCTCACCA	No
Isolate_67	No	MRSc	L4	Rabbit	10	No	Enterococcus gallinarum	NBRC 100675	Enterococcaceae	Bacteria;Firmicutes;Bacilli;Lactobacillales;Enterococcaceae;Enterococcus	BCQE01000074	99.6479	5/1420	100	NNNNNNNNNNNNNNNNACTGCAGTCGACGCTTTTTCTTTCACCGGAGCTTGCTCCANCGAAAGAAAAAGAGTGGCGAACGGGTGAGTAACACGTGGGTAACCTGCCCATCAGAAGGGGATAACACTTGGAAACAGGTGCTAATACCGTATAACACTATTTTCCGCATGGAAGAAAGTTGAAAGGCGCTTTTGCGTCACTGATGGATGGACCCGCGGTGCATTAGCTAGTTGGTGAGGTAACGGCTCACCAAGGCC	No
Isolate_68	No	MRS1	L4	Rabbit	1	No	Bacteroides fragilis	NCTC 9343	Bacteroidaceae	Bacteria;Bacteroidetes;Bacteroidia;Bacteroidales;Bacteroidaceae;Bacteroides	CR626927	99.7839	3/1388	100	NNNNNNNNNNNNTTNNNNATGCAAGTCGAGGGGCATCAGGAAGNNAGCTTGCTTTCTTTGCTGGCGACCGGCGCACGGGTGAGTAACACGTATCCAACCTGCCCTTTACTCGGGGATAGCCTTTCGAAAGAAAGATTAATACCCGATNGCATAATGATTCCGCATGGTTTNATTATTAAAGGATTCCGGTAAAGGATGGGGATGCGTTCCATTAGGTTGTTGGTGAGGTAACGGCNCACCAAGCCTTCGATGGAT	No
Isolate_69	No	MRS1	L4	Rabbit	2	No	Bacteroides fragilis	NCTC 9343	Bacteroidaceae	Bacteria;Bacteroidetes;Bacteroidia;Bacteroidales;Bacteroidaceae;Bacteroides	CR626927	99.7118	4/1388	100	NNNNNNNNGCTNNNNNNTGCAAGTCGAGGGGCATCAGGAAGAAAGCTTGCTTTCTTTGCTGGCGACCGGCGCACGGGTGAGTAACACGTATCCAACCTGCCCTTTACTCGGGGATAGCCTTTCGAAAGAAAGATTAATACCCGATNGNATAATGATTCCGCATGGTTTNATTATTAAAGGATTCCGGTAAAGGATGGGGATGCGTTCCATTAGGTTGTTGGTGAGGTAACGGCNCACCAAGCCTTCGATGGATAG	No
Isolate_70	No	MRS1	L4	Rabbit	3	No	Bacteroides fragilis	NCTC 9343	Bacteroidaceae	Bacteria;Bacteroidetes;Bacteroidia;Bacteroidales;Bacteroidaceae;Bacteroides	CR626927	99.6395	5/1387	100	NNNNNNNGCTTNNNNNTGCANGTCGAGGGGCATCAGGAAGAAAGCTTGCTTTCTTTGCTGGCGACCGGCGCACGGGTGAGTAACACGTATCCAACCTGCCCTTTACTCGGGGATAGCCTTTCGAAAGAAAGATTAATACCCGATNGNATAATGATTCCGCATGGTTTNATTATTAAAGGATTCCGGTAAAGGATGGGGATGCGTTCCATTAGGTTGTTGGTGAGGTAACGGCNCACCAAGCCTTCGATGGATAGG	No
Isolate_71	Bacteroides fragilis str. I1345	MRS1	L4	Rabbit	4	Yes	Bacteroides fragilis	NCTC 9343	Bacteroidaceae	Bacteria;Bacteroidetes;Bacteroidia;Bacteroidales;Bacteroidaceae;Bacteroides	CR626927	99.9282	1/1392	100	NNNNNNNGCTNNNNNNNTGCANGTCGAGGGGCATCAGGAAGAAAGCTTGCTTTCTTTGCTGGCGACCGGCGCACGGGTGAGTAACACGTATCCAACCTGCCCTTTACTCGGGGATAGCCTTTCGAAAGAAAGATTAATACCCGATNGCATAATGATTCCGCATGGTTTNATTATTAAAGGATTCCGGTAAAGGATGGGGATGCGTTCCATTAGGTTGTTGGTGAGGTAACGGCNCACCAAGCCTTCGATGGATAG	Yes
Isolate_72	No	MRS1	L4	Rabbit	5	No	Bacteroides fragilis	NCTC 9343	Bacteroidaceae	Bacteria;Bacteroidetes;Bacteroidia;Bacteroidales;Bacteroidaceae;Bacteroides	CR626927	99.928	1/1388	100	NNNNNNNGCTTNNNNNNTGCANGTCGAGGGGCATCAGGAAGNNNGCTTGCTTTCTTTGCTGGCGACCGGCGCACGGGTGAGTAACACGTATCCAACCTGCCCTTTACTCGGGGATAGCCTTTCGAAAGAAAGATTAATACCCGATNGNATAATGATTCCGCATGGTTTNATTATTAAAGGATTCCGGTAAAGGATGGGGATGCGTTCCATTAGGTTGTTGGTGAGGTAACGGCNCACCAAGCCTTCGATGGATAG	No
Isolate_73	No	MRS1	L4	Rabbit	6	No	Bacteroides fragilis	NCTC 9343	Bacteroidaceae	Bacteria;Bacteroidetes;Bacteroidia;Bacteroidales;Bacteroidaceae;Bacteroides	CR626927	99.784	3/1389	100	NNNNNNNNGNNTNNNNNTGCAAGTCGAGGGGCATCAGGAAGAAAGCTTGCTTTCTTTGCTGGCGACCGGCGCACGGGTGAGTAACACGTATCCAACCTGCCCTTTACTCGGGGATAGCCTTTCGAAAGAAAGATTAATACCCGATNGCATAATGATTCCGCATGGTTTNATTATTAAAGGATTCCGGTAAAGGATGGGGATGCGTTCCATTAGGTTGTTGGTGAGGTAACGGCNCACCAAGCCTTCGATGGATAG	No
Isolate_74	No	MRS1	L4	Rabbit	7	No	Bacteroides fragilis	NCTC 9343	Bacteroidaceae	Bacteria;Bacteroidetes;Bacteroidia;Bacteroidales;Bacteroidaceae;Bacteroides	CR626927	99.7837	3/1387	100	NNNNNNNGNNNNNNNTGCAAGTCGAGGGGCATCAGGAAGAAAGCTTGCTTTCTTTGCTGGCGACCGGCGCACGGGTGAGTAACACGTATCCAACCTGCCCTTTACTCGGGGATAGCCTTTCGAAAGAAAGATTAATACCCGATNGCATAATGATTCCGCATGGTTTNATTATTAAAGGATTCCGGTAAAGGATGGGGATGCGTTCCATTAGGTTGTTGGTGAGGTAACGGCNCACCAAGCCTTCGATGGATAGGG	No
Isolate_75	No	MRS1	L4	Rabbit	8	No	Bacteroides fragilis	NCTC 9343	Bacteroidaceae	Bacteria;Bacteroidetes;Bacteroidia;Bacteroidales;Bacteroidaceae;Bacteroides	CR626927	99.6405	5/1391	100	NNNNNNNNGCTTNNNNATGCNAGTCGAGGGGCATCAGGAAGAAAGCTTGCTTTCTTTGCTGGCGACCGGCGCACGGGTGAGTAACACGTATCCAACCTGCCCTTTACTCGGGGATAGCCTTTCGAAAGAAAGATTAATACCCGATNGCATAATGATTCCGCATGGTTTNATTATTAAAGGATTCCGGTAAAGGATGGGGATGCGTTCCATTAGGTTGTTGGTGAGGTAACGGCNCACCAAGCCTTCGATGGATAG	No
Isolate_76	No	MRS1	L4	Rabbit	9	No	Bacteroides fragilis	NCTC 9343	Bacteroidaceae	Bacteria;Bacteroidetes;Bacteroidia;Bacteroidales;Bacteroidaceae;Bacteroides	CR626927	99.5674	6/1387	100	NNNNNNNNCNTAANNNTGCAAGTCGAGGGGCATCAGGAAGAAAGCTTGCTTTCTTTGCTGGCGACCGGCGCACGGGTGAGTAACACGTATCCAACCTGCCCTTTACTCGGGGATAGCCTTTCGAAAGAAAGATTAATACCCGATNGNATANTGATTCCGCATGGTTTNATTATTAANGGATTCCGGTAAAGGATGGGGATGCGTTCCATTAGGTTGTTGGTGAGGTAACGGCNCACCANGCCNTCGATGGATAGG	No
Isolate_77	No	MRS1	L4	Rabbit	10	No	Bacteroides fragilis	NCTC 9343	Bacteroidaceae	Bacteria;Bacteroidetes;Bacteroidia;Bacteroidales;Bacteroidaceae;Bacteroides	CR626927	99.7834	3/1385	100	NNNNNNNNGCNNNNNATNNNAGTCGAGGGGCATCAGGAAGAAAGCTTGCTTTCTTTGCTGGCGACCGGCGCACGGGTGAGTAACACGTATCCAACCTGCCCTTTACTCGGGGATAGCCTTTCGAAAGAAAGATTAATACCCGATNGCATAATGATTCCGCATGGTTTNATTATTAAAGGATTCCGGTAAAGGATGGGGATGCGTTCCATTAGGTTGTTGGTGAGGTAACGGCNCACCAAGCCTTCGATGGATAGG	No
Isolate_78	No	MRS1 enrichment	L4	Rabbit	1	No	Bacteroides fragilis	NCTC 9343	Bacteroidaceae	Bacteria;Bacteroidetes;Bacteroidia;Bacteroidales;Bacteroidaceae;Bacteroides	CR626927	99.8565	2/1394	100	NNNNNNNGGCTTANNNTGCAAGTCGAGGGGCATCAGGAAGNAAGCTTGCTTTCTTTGCTGGCGACCGGCGCACGGGTGAGTAACACGTATCCAACCTGCCCTTTACTCGGGGATAGCCTTTCGAAAGAAAGATTAATACCCGATNGCATAATGATTCCGCATGGTTTNATTATTAAAGGATTCCGGTAAAGGATGGGGATGCGTTCCATTAGGTTGTTGGTGAGGTAACGGCNCACCAAGCCTTCGATGGATAGG	No
Isolate_79	No	MRS1 enrichment	L4	Rabbit	2	No	NQMG_s	KFT8	Bacteroidaceae	Bacteria;Bacteroidetes;Bacteroidia;Bacteroidales;Bacteroidaceae;Bacteroides	NQMG01000105	99.2006	11/1376	100	NNNNNNNNNNTNAANNNNGCANGTCGAGGGGCAGCATTNTTCTAGCAATAGAAGAGATGGCGACCGGCGCACGGGTGAGTAACACGTATCCAACCTACCGATAACTCTGGAATAGCCTTTCGAAAGAAAGATTAATACCGGATAGTATACGAATATCGCATGATATTTTTATTAAAGAATTTCGGTTATCGATGGGGATGCGTTCCATTAGTTTGTTGGCGGGGTAACGGCCCACCAAGACTACGATGGATAGGG	No
Isolate_80	No	MRS1 enrichment	L4	Rabbit	3	No	Bacteroides fragilis	NCTC 9343	Bacteroidaceae	Bacteria;Bacteroidetes;Bacteroidia;Bacteroidales;Bacteroidaceae;Bacteroides	CR626927	99.4261	8/1394	100	NNNNNNNNNCTTNNNNNNNTGCANGTCGAGGGGCATCAGGAAGAAAGCTTGCTTTCTTTGCTGGCGACCGGCGCACGGGTGAGTAACACGTATCCAACCTGCCCTTTACTCGGGGATAGCCTTTCGAAAGAAAGATTAATACCCGATNGNATAATGATTCCGCATGGTTTNATTATTAAAGGATTCCGGTAAAGGATGGGGATGCGTTCCATTAGGTTGTTGGTGAGGTAACGGCNCACCAAGCCTTCGATGGAT	No
Isolate_81	No	MRS1 enrichment	L4	Rabbit	4	No	Bacteroides fragilis	NCTC 9343	Bacteroidaceae	Bacteria;Bacteroidetes;Bacteroidia;Bacteroidales;Bacteroidaceae;Bacteroides	CR626927	99.8562	2/1391	100	NNNNNNNGCTTNNNNNNTGCANGTCGAGGGGCATCAGGAAGAAAGCTTGCTTTCTTTGCTGGCGACCGGCGCACGGGTGAGTAACACGTATCCAACCTGCCCTTTACTCGGGGATAGCCTTTCGAAAGAAAGATTAATACCCGATNGNATAATGATTCCGCATGGTTTNATTATTAAAGGATTCCGGTAAAGGATGGGGATGCGTTCCATTAGGTTGTTGGTGAGGTAACGGCNCACCAAGCCTTCGATGGATAG	No
Isolate_82	No	MRS1 enrichment	L4	Rabbit	5	No	NQMG_s	KFT8	Bacteroidaceae	Bacteria;Bacteroidetes;Bacteroidia;Bacteroidales;Bacteroidaceae;Bacteroides	NQMG01000105	99.2035	11/1381	100	NNNNNNNNNCTTNNNNNNNGCANGTCGAGGGGCAGCATTNTTCTAGCAATAGAAGAGATGGCGACCGGCGCACGGGTGAGTAACACGTATCCAACCTACCGATAACTCTGGAATAGCCTTTCGAAAGAAAGATTAATACCGGATAGTATACGAATATCGCATGATATTTTTATTAAAGAATTTCGGTTATCGATGGGGATGCGTTCCATTAGTTTGTTGGCGGGGTAACGGCCCACCAAGACTACGATGGATAGG	No
Isolate_83	No	MRS2	L4	Rabbit	2	No	Bacteroides fragilis	NCTC 9343	Bacteroidaceae	Bacteria;Bacteroidetes;Bacteroidia;Bacteroidales;Bacteroidaceae;Bacteroides	CR626927	99.8528	2/1359	100	NNNNNNNNNNNNNNNNNNNNNNNNNNNNNNNGAGGGGCATCAGNNNNAAAGCTTGCTTTCTTTGCTGGCGACCGGCGCACGGGTGAGTAACACGTATCCAACCTGCCCTTTACTCGGGGATAGCCTTTCGAAAGAAAGATTAATACCCGATAGCATAATGATTCCGCATGGTTTCATTATTAAAGGATTCCGGTAAAGGATGGGGATGCGTTCCATTAGGTTGTTGGTGAGGTAACGGCNCACCAAGCCTTCGAT	No
Isolate_84	No	MRS2	L4	Rabbit	4	No	Bacteroides fragilis	NCTC 9343	Bacteroidaceae	Bacteria;Bacteroidetes;Bacteroidia;Bacteroidales;Bacteroidaceae;Bacteroides	CR626927	99.8539	2/1369	100	NNNNNNNNNNNNNNNNNNNNNNTGCAANNNGAGGGGCATCAAGGAAGAAAGCTTGCTTTCTTTGCTGGCGACCGGCGCACGGGTGAGTAACACGTATCCAACCTGCCCTTTACTCGGGGATAGCCTTTCGAAAGAAAGATTAATACCCGATAGCATAATGATTCCGCATGGTTTNATTATTAAAGGATTCCGGTAAAGGATGGGGATGCGTTCCATTAGGTTGTTGGTGAGGTAACGGCNCACCAAGCCTTCGAT	No
Isolate_85	No	MRS2	L4	Rabbit	5	No	Bacteroides fragilis	NCTC 9343	Bacteroidaceae	Bacteria;Bacteroidetes;Bacteroidia;Bacteroidales;Bacteroidaceae;Bacteroides	CR626927	99.7089	4/1374	100	NNNNNNNNNNNNNNAAANNNCNAGTCGAGGGGCATCAGGAAGAAAGCTTGCTTTCTTTGCTGGCGACCGGCGCACGGGTGAGTAACACGTATCCAACCTGCCCTTTACTCGGGGATAGCCTTTCGAAAGAAAGATTAATACCCGATNGCATAATGATTCCGCATGGTTTNATTATTAAAGGATTCCGGTAAAGGATGGGGATGCGTTCCATTAGGTTGTTGGTGAGGTAACGGCNCACCAAGCCTTCGATGGATA	No
Isolate_86	No	MRS2 enrichment	L4	Rabbit	1	No	Bacteroides fragilis	NCTC 9343	Bacteroidaceae	Bacteria;Bacteroidetes;Bacteroidia;Bacteroidales;Bacteroidaceae;Bacteroides	CR626927	99.8566	2/1395	100	NNNNNNNGCNNNNNNNNTGCAAGTCGAGGGGCATCAGGAAGAAAGCTTGCTTTCTTTGCTGGCGACCGGCGCACGGGTGAGTAACACGTATCCAACCTGCCCTTTACTCGGGGATAGCCTTTCGAAAGAAAGATTAATACCCGATNGCATAATGATTCCGCATGGTTTNATTATTAAAGGATTCCGGTAAAGGATGGGGATGCGTTCCATTAGGTTGTTGGTGAGGTAACGGCNCACCAAGCCTTCGATGGATAG	No
Isolate_87	No	MRS2 enrichment	L4	Rabbit	2	No	Bacteroides fragilis	NCTC 9343	Bacteroidaceae	Bacteria;Bacteroidetes;Bacteroidia;Bacteroidales;Bacteroidaceae;Bacteroides	CR626927	99.7114	4/1386	100	NNNNNNNNNNTNANNNNTGCNAGTCGAGGGGCATCAGGAAGAAAGCTTGCTTTCTTTGCTGGCGACCGGCGCACGGGTGAGTAACACGTATCCAACCTGCCCTTTACTCGGGGATAGCCTTTCGAAAGAAAGATTAATACCCGATNGNATAATGATTCCGCATGGTTTNATTATTAAAGGATTCCGGTAAAGGATGGGGATGCGTTCCATTAGGTTGTTGGTGAGGTAACGGCNCACCAAGCCTTCGATGGATAG	No
Isolate_88	No	MRS2 enrichment	L4	Rabbit	3	No	Bacteroides fragilis	NCTC 9343	Bacteroidaceae	Bacteria;Bacteroidetes;Bacteroidia;Bacteroidales;Bacteroidaceae;Bacteroides	CR626927	99.7835	3/1386	100	NNNNNNNNNGCCTNNNNNNTGCANGTCGAGGGGCATCAGGAAGNNNGCTTGCTTTCTTTGCTGGCGACCGGCGCACGGGTGAGTAACACGTATCCAACCTGCCCTTTACTCGGGGATAGCCTTTCGAAAGAAAGATTAATACCCGATNGCATAATGATTCCGCATGGTTTNATTATTAAAGGATTCCGGTAAAGGATGGGGATGCGTTCCATTAGGTTGTTGGTGAGGTAACGGCNCACCAAGCCTTCGATGGAT	No
Isolate_89	No	MRS2 enrichment	L4	Rabbit	4	No	Bacteroides fragilis	NCTC 9343	Bacteroidaceae	Bacteria;Bacteroidetes;Bacteroidia;Bacteroidales;Bacteroidaceae;Bacteroides	CR626927	99.8556	2/1385	100	NNNNNNNNNNNNNNNNTGCAAGTCGAGGGGCATCAGGAAGAANGCTTGCTTTCTTTGCTGGCGACCGGCGCACGGGTGAGTAACACGTATCCAACCTGCCCTTTACTCGGGGATAGCCTTTCGAAAGAAAGATTAATACCCGATNGCATAATGATTCCGCATGGTTTNATTATTAAAGGATTCCGGTAAAGGATGGGGATGCGTTCCATTAGGTTGTTGGTGAGGTAACGGCNCACCAAGCCTTCGATGGATAGG	No
Isolate_90	No	MRS2 enrichment	L4	Rabbit	5	No	Bacteroides fragilis	NCTC 9343	Bacteroidaceae	Bacteria;Bacteroidetes;Bacteroidia;Bacteroidales;Bacteroidaceae;Bacteroides	CR626927	99.6418	5/1396	100	NNNNNNNNNNNNTAAAAATGCAAGTCGAGGGGCATCAGGAAGAAAGCTTGCTTTCTTTGCTGGCGACCGGCGCACGGGTGAGTAACACGTATCCAACCTGCCCTTTACTCGGGGATAGCCTTTCGAAAGAAAGATTAATACCCGATNGCATAATGATTCCGCATGGTTTNATTATTAAAGGATTCCGGTAAAGGATGGGGATGCGTTCCATTAGGTTGTTGGTGAGGTAACGGCNCACCAAGCCTTCGATGGATA	No
Isolate_91	No	MRS2 enrichment	L4	Rabbit	6	No	Bacteroides fragilis	NCTC 9343	Bacteroidaceae	Bacteria;Bacteroidetes;Bacteroidia;Bacteroidales;Bacteroidaceae;Bacteroides	CR626927	99.784	3/1389	100	NNNNNNNNNNNNNNANNNTGCANGTCGAGGGGCATCAGGAAGAAAGCTTGCTTTCTTTGCTGGCGACCGGCGCACGGGTGAGTAACACGTATCCAACCTGCCCTTTACTCGGGGATAGCCTTTCGAAAGAAAGATTAATACCCGATNGCATAATGATTCCGCATGGTTTNATTATTAAAGGATTCCGGTAAAGGATGGGGATGCGTTCCATTAGGTTGTTGGTGAGGTAACGGCNCACCAAGCCTTCGATGGATA	No
Isolate_92	No	MRS2 enrichment	L4	Rabbit	7	No	Bacteroides fragilis	NCTC 9343	Bacteroidaceae	Bacteria;Bacteroidetes;Bacteroidia;Bacteroidales;Bacteroidaceae;Bacteroides	CR626927	99.7834	3/1385	100	NNNNNNNNNNNTNNNNNTGCNAGTCGAGGGGCATCAGGAAGNNAGCTTGCTTTCTTTGCTGGCGACCGGCGCACGGGTGAGTAACACGTATCCAACCTGCCCTTTACTCGGGGATAGCCTTTCGAAAGAAAGATTAATACCCGATNGCATAATGATTCCGCATGGTTTNATTATTAAAGGATTCCGGTAAAGGATGGGGATGCGTTCCATTAGGTTGTTGGTGAGGTAACGGCNCACCAAGCCTTCGATGGATAG	No
Isolate_93	No	RCMc	L4	Rabbit	4	No	Phocaeicola dorei	DSM 17855	Bacteroidaceae	Bacteria;Bacteroidetes;Bacteroidia;Bacteroidales;Bacteroidaceae;Phocaeicola	ABWZ01000093	99.5185	6/1246	100	NNNNNNNNNNNNNNNNAAATGCANGTCGAGGGGCAGCATGGTCNTAGCTTGCTNAGGCTGATGGCGACCGGCGCNNGNGTGAGTAACACGTATCCAACCTGCCGNCTACTCTNGNNCNGCCTTNTGAAAGGANNATTANTCCAGGATGGNATCATNNNTNCANNNNNCCGNATGATTNAAGNTNTTTTNNGGTNGACGATGGGNATGCNTNCCATTAGATAGTAGGCGGGGTAACGGCCCACCTAGTCAACNATG	No
Isolate_94	No	RCMc	L4	Rabbit	5	No	Alistipes onderdonkii subsp. onderdonkii	DSM 19147	Rikenellaceae	Bacteria;Bacteroidetes;Bacteroidia;Bacteroidales;Rikenellaceae;Alistipes;Alistipes onderdonkii	ARFY01000017	99.4232	8/1387	100	NNNNNNGGGNNNNNNNAAATGCAAGTCGAGGGGCATCNNNGATTNAAGCTTGCTTCAATTGCCGGCGACCGGCGCACGGGTGCGTAACGCGTATGTAACCTACCTATAACAGGGGCATAACACTGAGAAATTGGTACTAATTCCCCATAATATTCGGAGAGGCATCTTTCCGGGTTGAAAACTCCGGTGGTTATAGATGGACATGCGTTGTATTAGCTGGTTGGTGAGGTAACGGCTCACCAAGGCAACGATACA	No
Isolate_95	No	RCMc	L4	Rabbit	7	No	Phocaeicola dorei	DSM 17855	Bacteroidaceae	Bacteria;Bacteroidetes;Bacteroidia;Bacteroidales;Bacteroidaceae;Phocaeicola	ABWZ01000093	99.8525	2/1356	100	NNNNNNNNNNNTAANNATGCANGTCGAGGGGCAGCATGGNTCTTAGCTTGCTNNGGCTGATGGCGACCGGNGCNCGGGTGAGTAACACGTATCCAACCTGCCGTCTACTCTTGGCCAGCCTTCTGANNGGAAGATTAATCCNGGATGGGATCATGAGTTCACATGTCCGCATGATTAAAGGTATTTTCNGGTAGACGATGGGNATGCGTTCCNTTAGATAGTANGCGGGGTAACGGCCCACCTANTCAACGATGG	No
Isolate_96	No	RCMc enrichment	L4	Rabbit	1	No	NQMG_s	KFT8	Bacteroidaceae	Bacteria;Bacteroidetes;Bacteroidia;Bacteroidales;Bacteroidaceae;Bacteroides	NQMG01000105	98.9892	14/1385	100	NNNNNNNNNNNNNNNNAANATGCANGTCGAGGGGCAGCATTTTTCTAGCAATAGAAGAGATGGCGACCGGCGCACGGGTGAGTAACACGTATCCAACCTACCGATAACTCTGGAATAGCCTTTCGAAAGAAAGATTAATACCGGATAGTATACGAATATCGCATGATATTTTTATTAAAGAATTTCGGTTATCGATGGGGATGCGTTCCATTAGTTTGTTGGCGGGGTAACGGCCCACCAAGACTACGATGGATA	No
Isolate_97	No	RCMc enrichment	L4	Rabbit	2	No	NQMG_s	KFT8	Bacteroidaceae	Bacteria;Bacteroidetes;Bacteroidia;Bacteroidales;Bacteroidaceae;Bacteroides	NQMG01000105	99.1323	12/1383	100	NNNNNNNGNNNNAAAAATGCANGTCGAGGGGCAGCATTTTTCTAGCAATAGAAGAGATGGCGACCGGCGCACGGGTGAGTAACACGTATCCAACCTACCGATAACTCTGGAATAGCCTTTCGAAAGAAAGATTAATACCGGATAGTATACGAATATCGCATGATATTTTTATTAAAGAATTTCGGTTATCGATGGGGATGCGTTCCATTAGTTTGTTGGCGGGGTAACGGCCCACCAAGACTACGATGGATAGGG	No
Isolate_98	No	RCMc enrichment	L4	Rabbit	3	No	NQMG_s	KFT8	Bacteroidaceae	Bacteria;Bacteroidetes;Bacteroidia;Bacteroidales;Bacteroidaceae;Bacteroides	NQMG01000105	98.9162	15/1384	100	NNNNNNNNGNNNNNNAAANNTGCANGTCGAGGGGCAGCATTNTTNTAGCAATAGAAGAGATGGCGACCGGCGCACGGGTGAGTAACACGTATCCAACCTACCGATAACTCTGGAATAGCCTTTCGAAAGAAAGATTAATACCGGATAGTATACGAATATCGCATGATATTTTTATTAAAGAATTTCGGTTATCGATGGGGATGCGTTCCATTAGTTTGTTGGCGGGGTAACGGCCCACCAAGACTACGATGGATA	No
Isolate_99	No	RCMc enrichment	L4	Rabbit	4	No	NQMG_s	KFT8	Bacteroidaceae	Bacteria;Bacteroidetes;Bacteroidia;Bacteroidales;Bacteroidaceae;Bacteroides	NQMG01000105	99.2052	11/1384	100	NNNNNNNNNNNNNNANNNNNTGCANGTCGAGGGGCAGCATTTTTCTAGCAATAGAAGAGATGGCGACCGGCGCACGGGTGAGTAACACGTATCCAACCTACCGATAACTCTGGAATAGCCTTTCGAAAGAAAGATTAATACCGGATAGTATACGAATATCGCATGATATTTTTATTAAAGAATTTCGGTTATCGATGGGGATGCGTTCCATTAGTTTGTTGGCGGGGTAACGGCCCACCAAGACTACGATGGATA	No
Isolate_100	No	RCMc enrichment	L4	Rabbit	5	No	NQMG_s	KFT8	Bacteroidaceae	Bacteria;Bacteroidetes;Bacteroidia;Bacteroidales;Bacteroidaceae;Bacteroides	NQMG01000105	99.1342	12/1386	100	NNNNNNNNNGNNNNNAAANATGCANGTCGAGGGGCAGCATTTTTCTAGCAATAGAAGAGATGGCGACCGGCGCACGGGTGAGTAACACGTATCCAACCTACCGATAACTCTGGAATAGCCTTTCGAAAGAAAGATTAATACCGGATAGTATACGAATATCGCATGATATTTTTATTAAAGAATTTCGGTTATCGATGGGGATGCGTTCCATTAGTTTGTTGGCGGGGTAACGGCCCACCAAGACTACGATGGATA	No
Isolate_101	No	RCMc enrichment	L4	Rabbit	6	No	NQMG_s	KFT8	Bacteroidaceae	Bacteria;Bacteroidetes;Bacteroidia;Bacteroidales;Bacteroidaceae;Bacteroides	NQMG01000105	99.1329	12/1384	100	NNNNNNNNGNNNNNNAAAATGCANGTCGAGGGGCAGCATTTTTCTAGCAATAGAAGAGATGGCGACCGGCGCACGGGTGAGTAACACGTATCCAACCTACCGATAACTCTGGAATAGCCTTTCGAAAGAAAGATTAATACCGGATAGTATACGAATATCGCATGATATTTTTATTAAAGAATTTCGGTTATCGATGGGGATGCGTTCCATTAGTTTGTTGGCGGGGTAACGGCCCACCAAGACTACGATGGATAG	No
Isolate_102	No	BBE	L5	Rabbit	1	No	Kluyvera intestini	GT-16	Enterobacteriaceae	Bacteria;Proteobacteria;Gammaproteobacteria;Enterobacterales;Enterobacteriaceae;Klebsiella	MKZW02000001	92.1693	74/945	100	NNNNNNNNNNNNNNNNNNNATGCANGTCGAGCGGTAGCACAGAGAGCTTGCTCTCGGGTGACGAGCGGCGGACGGGTGAGTAATGTCTGGGAAACTGCCTGATGGAGGGGGATAACTACTGGAAACGGTAGCTAATACCGCATAANGTCGCAAGACCAAAGTGGGGGACCTTCGGGCCTCATGCCATCAGATGTGCCCAGATGGGATTAGCTAGTAGGTGGGGTAAAGACTCACGCTCAGGCGACGATCCATAGC	No
Isolate_103	No	BBE	L5	Rabbit	2	No	Klebsiella pneumoniae subsp. rhinoscleromatis	ATCC 13884	Enterobacteriaceae	Bacteria;Proteobacteria;Gammaproteobacteria;Enterobacterales;Enterobacteriaceae;Klebsiella;Klebsiella pneumoniae	ACZD01000038	99.9287	1/1402	100	NNNNNNNNNNNNNNNNNNNNNNNATGCAGTCGAGCGGTAGCACAGAGAGCTTGCTCTCGGGTGACGAGCGGCGGACGGGTGAGTAATGTCTGGGAAACTGCCTGATGGAGGGGGATAACTACTGGAAACGGTAGCTAATACCGCATAANGTCGCAAGACCAAAGTGGGGGACCTTCGGGCCTCATGCCATCAGATGTGCCCAGATGGGATTAGCTAGTAGGTGGGGTAACGGCTCACCTAGGCGACGATCCCTAG	No
Isolate_104	No	BBE	L5	Rabbit	3	No	Klebsiella pneumoniae subsp. rhinoscleromatis	ATCC 13884	Enterobacteriaceae	Bacteria;Proteobacteria;Gammaproteobacteria;Enterobacterales;Enterobacteriaceae;Klebsiella;Klebsiella pneumoniae	ACZD01000038	99.7135	4/1396	100	NNNNNNNNNNNNNNNNNNNNTGCAGTCGAGCGGTAGCACAGAGAGCTTGCTCTCGGGTGACGAGCGGCGGACGGGTGAGTAATGTCTGGGAAACTGCCTGATGGAGGGGGATAACTACTGGAAACGGTAGCTAATACCGCATAANGTCGCAAGACCAAAGTGGGGGACCTTCGGGCCTCATGCCATCAGATGTGCCCAGATGGGATTAGCTAGTAGGTGGGGTAACGGCTCACCTAGGCGACGATCCCTAGCTGG	No
Isolate_105	No	BBE	L5	Rabbit	5	No	Klebsiella pneumoniae subsp. rhinoscleromatis	ATCC 13884	Enterobacteriaceae	Bacteria;Proteobacteria;Gammaproteobacteria;Enterobacterales;Enterobacteriaceae;Klebsiella;Klebsiella pneumoniae	ACZD01000038	99.7145	4/1401	100	NNNNNNNNNNNNNNNNNNNNNTGCAGTCGAGCGGTAGCACAGAGAGCTTGCTCTCGGGTGACGAGCGGCGGACGGGTGAGTAATGTCTGGGAAACTGCCTGATGGAGGGGGATAACTACTGGAAACGGTAGCTAATACCGCATAANGTCGCAAGACCAAAGTGGGGGACCTTCGGGCCTCATGCCATCAGATGTGCCCAGATGGGATTAGCTAGTAGGTGGGGTAACGGCTCACCTAGGCGACGATCCCTAGCTG	No
Isolate_106	No	BBE	L5	Rabbit	6	No	Klebsiella pneumoniae subsp. rhinoscleromatis	ATCC 13884	Enterobacteriaceae	Bacteria;Proteobacteria;Gammaproteobacteria;Enterobacterales;Enterobacteriaceae;Klebsiella;Klebsiella pneumoniae	ACZD01000038	99.7145	4/1401	100	NNNNNNNNNNNNNNNNNNNNTGCAGTCGAGCGGTAGCACAGAGAGCTTGCTCTCGGGTGACGAGCGGCGGACGGGTGAGTAATGTCTGGGAAACTGCCTGATGGAGGGGGATAACTACTGGAAACGGTAGCTAATACCGCATAANGTCGCAAGACCAAAGTGGGGGACCTTCGGGCCTCATGCCATCAGATGTGCCCAGATGGGATTAGCTAGTAGGTGGGGTAACGGCTCACCTAGGCGACGATCCCTAGCTGG	No
Isolate_107	No	BBE	L5	Rabbit	7	No	Klebsiella pneumoniae subsp. rhinoscleromatis	ATCC 13884	Enterobacteriaceae	Bacteria;Proteobacteria;Gammaproteobacteria;Enterobacterales;Enterobacteriaceae;Klebsiella;Klebsiella pneumoniae	ACZD01000038	99.9285	1/1398	100	NNNNNNNNNNNNNNNNATGCAGTCGAGCGGTAGCACAGAGAGCTTGCTCTCGGGTGACGAGCGGCGGACGGGTGAGTAATGTCTGGGAAACTGCCTGATGGAGGGGGATAACTACTGGAAACGGTAGCTAATACCGCATAANGTCGCAAGACCAAAGTGGGGGACCTTCGGGCCTCATGCCATCAGATGTGCCCAGATGGGATTAGCTAGTAGGTGGGGTAACGGCTCACCTAGGCGACGATCCCTAGCTGGTCT	No
Isolate_108	No	BBE	L5	Rabbit	8	No	Klebsiella pneumoniae subsp. rhinoscleromatis	ATCC 13884	Enterobacteriaceae	Bacteria;Proteobacteria;Gammaproteobacteria;Enterobacterales;Enterobacteriaceae;Klebsiella;Klebsiella pneumoniae	ACZD01000038	99.7137	4/1397	100	NNNNNNNNNNNNNNNNNNNNTGCAGTCGAGCGGTAGCACAGAGAGCTTGCTCTCGGGTGACGAGCGGCGGACGGGTGAGTAATGTCTGGGAAACTGCCTGATGGAGGGGGATAACTACTGGAAACGGTAGCTAATACCGCATAANGTCGCAAGACCAAAGTGGGGGACCTTCGGGCCTCATGCCATCAGATGTGCCCAGATGGGATTAGCTAGTAGGTGGGGTAACGGCTCACCTAGGCGACGATCCCTAGCTGG	No
Isolate_109	No	BBE	L5	Rabbit	9	No	Klebsiella pneumoniae subsp. rhinoscleromatis	ATCC 13884	Enterobacteriaceae	Bacteria;Proteobacteria;Gammaproteobacteria;Enterobacterales;Enterobacteriaceae;Klebsiella;Klebsiella pneumoniae	ACZD01000038	99.9285	1/1399	100	NNNNNNNNNNNNNNNNNNNNATGCAGTCGAGCGGTAGCACAGAGAGCTTGCTCTCGGGTGACGAGCGGCGGACGGGTGAGTAATGTCTGGGAAACTGCCTGATGGAGGGGGATAACTACTGGAAACGGTAGCTAATACCGCATAANGTCGCAAGACCAAAGTGGGGGACCTTCGGGCCTCATGCCATCAGATGTGCCCAGATGGGATTAGCTAGTAGGTGGGGTAACGGCTCACCTAGGCGACGATCCCTAGCTG	No
Isolate_110	No	BBE	L5	Rabbit	10	No	Klebsiella pneumoniae subsp. rhinoscleromatis	ATCC 13884	Enterobacteriaceae	Bacteria;Proteobacteria;Gammaproteobacteria;Enterobacterales;Enterobacteriaceae;Klebsiella;Klebsiella pneumoniae	ACZD01000038	99.5714	6/1400	100	NNNNNNNNNNNGCNNNNNNTGCAGTCGAGCGGTAGCACAGAGAGCTTGCTCTCGGGTGACGAGCGGCGGACGGGTGAGTAATGTCTGGGAAACTGCCTGATGGAGGGGGATAACTACTGGAAACGGTAGCTAATACCGCATAANGTCGCAAGACCAAAGTGGGGGACCTTCGGGCCTCATGCCATCAGATGTGCCCAGATGGGATTAGCTAGTAGGTGGGGTAACGGCTCACCTAGGCGACGATCCCTAGCTGGT	No
Isolate_111	No	BHIS	L5	Rabbit	1	No	Escherichia fergusonii	ATCC 35469	Enterobacteriaceae	Bacteria;Proteobacteria;Gammaproteobacteria;Enterobacterales;Enterobacteriaceae;Escherichia	CU928158	99.7872	3/1410	100	NNNNNNNNNNNNGNNNNNCATGCAGTCGAACGGTAACAGNAAGCAGCTTGCTGCTTTGCTGACGAGTGGCGGACGGGTGAGTAATGTCTGGGAAACTGCCTGATGGAGGGGGATAACTACTGGAAACGGTAGCTAATACCGCATAACGTCGCAAGACCAAAGAGGGGGACCTTNGGGCCTCTTGCCATCGGATGTGCCCAGATGGGATTAGCTAGTAGGTGGGGTAAAGGCTCACCTAGGCGACGATCCCTAGCT	No
Isolate_112	No	BHIS	L5	Rabbit	2	No	Escherichia fergusonii	ATCC 35469	Enterobacteriaceae	Bacteria;Proteobacteria;Gammaproteobacteria;Enterobacterales;Enterobacteriaceae;Escherichia	CU928158	99.6431	5/1401	100	NNNNNNNNNNNNNNNNNNNTGCAGTCGAACGGTAACAGNAAGCAGCTTGCTGCTTTGCTGACGAGTGGCGGACGGGTGAGTAATGTCTGGGAAACTGCCTGATGGAGGGGGATAACTACTGGAAACGGTAGCTAATACCGCATAACGTCGCAGACCAAAGAGGGGGACCTTNGGGCCTCTTGCCATCGGATGTGCCCAGATGGGATTAGCTAGTAGGTGGGGTAAAGGCTCACCTAGGCGACGATCCCTAGCTGG	No
Isolate_113	No	BHIS	L5	Rabbit	3	No	NQMG_s	KFT8	Bacteroidaceae	Bacteria;Bacteroidetes;Bacteroidia;Bacteroidales;Bacteroidaceae;Bacteroides	NQMG01000105	99.1348	12/1387	100	GNNNNNNNNNGNNNNNNTGCAGTCGAGGGGCAGCATTTTTCTAGCAATAGAAGAGATGGCGACCGGCGCACGGGTGAGTAACACGTATCCACCTACCGATAACTCTGGAATAGCCTTTCGAAAGAAAGATTAATACCGGATAGTATACGAATATCGCATGATATTTTTATTAAAGAATTTCGGTTATCGATGGGGATGCGTTCCATTAGTTTGTTGGCGGGGTAACGGCCCACCAAGACTACGATGGATAGGGGT	No
Isolate_114	No	BHIS	L5	Rabbit	5	No	Klebsiella quasipneumoniae subsp. quasipneumoniae	01A030	Enterobacteriaceae	Bacteria;Proteobacteria;Gammaproteobacteria;Enterobacterales;Enterobacteriaceae;Klebsiella;Klebsiella quasipneumoniae	HG933296	100	0/1393	100	NNNNNNNNNNNNNNNNNNATGCAGTCGAGCGGTAGCACAGAGAGCTTGCTCTCGGGTGACGAGCGGCGGACGGGTGAGTAATGTCTGGGAAACTGCCTGATGGAGGGGGATAACTACTGGAAACGGTAGCTAATACCGCATAANGTCGCAAGACCAAAGTGGGGGACCTTCGGGCCTCATGCCATCAGATGTGCCCAGATGGGATTAGCTAGTAGGTGGGGTAACGGCTCACCTAGGCGACGATCCCTAGCTGGT	No
Isolate_115	No	BHIS	L5	Rabbit	7	No	Klebsiella pneumoniae subsp. rhinoscleromatis	ATCC 13884	Enterobacteriaceae	Bacteria;Proteobacteria;Gammaproteobacteria;Enterobacterales;Enterobacteriaceae;Klebsiella;Klebsiella pneumoniae	ACZD01000038	99.5714	6/1400	100	GNNNNNNNNNNNGNNNNNNTGCAGTCGAGCGGTAGCACAGAGAGCTTGCTCTCGGGTGACGAGCGGCGGACGGGTGAGTAATGTCTGGGAAACTGCCTGATGGAGGGGGATAACTACTGGAAACGGTAGCTAATACCGCATAANGTCGCAAGACCAAAGTGGGGGACCTTCGGGCCTCATGCCATCAGATGTGCCCAGATGGGATTAGCTAGTAGGTGGGGTAACGGCTCACCTAGGCGACGATCCCTAGCTGGT	No
Isolate_116	No	BHIS	L5	Rabbit	8	No	Klebsiella pneumoniae subsp. rhinoscleromatis	ATCC 13884	Enterobacteriaceae	Bacteria;Proteobacteria;Gammaproteobacteria;Enterobacterales;Enterobacteriaceae;Klebsiella;Klebsiella pneumoniae	ACZD01000038	99.7143	4/1400	100	NNNNNNNNNNNNNNNNNNNTGCAGTCGAGCGGTAGCACAGAGAGCTTGCTCTCGGGTGACGAGCGGCGGACGGGTGAGTAATGTCTGGGAAACTGCCTGATGGAGGGGGATAACTACTGGAAACGGTAGCTAATACCGCATAANGTCGCAAGACCAAAGTGGGGGACCTTCGGGCCTCATGCCATCAGATGTGCCCAGATGGGATTAGCTAGTAGGTGGGGTAACGGCTCACCTAGGCGACGATCCCTAGCTGGT	No
Isolate_117	No	BHIS	L5	Rabbit	10	No	NQMG_s	KFT8	Bacteroidaceae	Bacteria;Bacteroidetes;Bacteroidia;Bacteroidales;Bacteroidaceae;Bacteroides	NQMG01000105	98.9906	14/1387	100	NNNNNNNNNNNNNANNNTGCAGTCGAGGGGCAGCATTTTTCTAGCAATAGAAGAGATGGCGACCGGCGCACGGGTGAGTAACACGTATCCACCTACCGATAACTCTGGAATAGCCTTTCGAAAGAAAGATTAATACCGGATAGTATACGAATATCGCATGATATTTTTATTAAAGAATTTCGGTTATCGATGGGGATGCGTTCCATTAGTTTGTTGGCGGGGTAACGGCCCACCAAGACTACGATGGATAGGGGT	No
Isolate_118	No	GAM	L5	Rabbit	1	No	Klebsiella pneumoniae subsp. rhinoscleromatis	ATCC 13884	Enterobacteriaceae	Bacteria;Proteobacteria;Gammaproteobacteria;Enterobacterales;Enterobacteriaceae;Klebsiella;Klebsiella pneumoniae	ACZD01000038	99.9287	1/1402	100	NNNNNNNNNNNNNNAANNATGCAGTCGAGCGGTAGCACAGAGAGCTTGCTCTCGGGTGACGAGCGGCGGACGGGTGAGTAATGTCTGGGAAACTGCCTGATGGAGGGGGATAACTACTGGAAACGGTAGCTAATACCGCATAANGTCGCAAGACCAAAGTGGGGGACCTTCGGGCCTCATGCCATCAGATGTGCCCAGATGGGATTAGCTAGTAGGTGGGGTAACGGCTCACCTAGGCGACGATCCCTAGCTGGT	No
Isolate_119	No	GAM	L5	Rabbit	2	No	Klebsiella pneumoniae subsp. rhinoscleromatis	ATCC 13884	Enterobacteriaceae	Bacteria;Proteobacteria;Gammaproteobacteria;Enterobacterales;Enterobacteriaceae;Klebsiella;Klebsiella pneumoniae	ACZD01000038	100	0/1400	100	GNNNNNNNNNNNNANNNNTGCAGTCGAGCGGTAGCACAGAGAGCTTGCTCTCGGGTGACGAGCGGCGGACGGGTGAGTAATGTCTGGGAAACTGCCTGATGGAGGGGGATAACTACTGGAAACGGTAGCTAATACCGCATAANGTCGCAAGACCAAAGTGGGGGACCTTCGGGCCTCATGCCATCAGATGTGCCCAGATGGGATTAGCTAGTAGGTGGGGTAACGGCTCACCTAGGCGACGATCCCTAGCTGGTC	No
Isolate_120	No	GAM	L5	Rabbit	3	No	Klebsiella pneumoniae subsp. rhinoscleromatis	ATCC 13884	Enterobacteriaceae	Bacteria;Proteobacteria;Gammaproteobacteria;Enterobacterales;Enterobacteriaceae;Klebsiella;Klebsiella pneumoniae	ACZD01000038	99.7143	4/1400	100	GNNNNNNNNNNNNNNNNNNNTGCAGTCGAGCGGTAGCACAGAGAGCTTGCTCTCGGGTGACGAGCGGCGGACGGGTGAGTAATGTCTGGGAAACTGCCTGATGGAGGGGGATAACTACTGGAAACGGTAGCTAATACCGCATAANGTCGCAAGACCAAAGTGGGGGACCTTCGGGCCTCATGCCATCAGATGTGCCCAGATGGGATTAGCTAGTAGGTGGGGTAACGGCTCACCTAGGCGACGATCCCTAGCTGG	No
Isolate_121	No	GAM	L5	Rabbit	4	No	Klebsiella pneumoniae subsp. rhinoscleromatis	ATCC 13884	Enterobacteriaceae	Bacteria;Proteobacteria;Gammaproteobacteria;Enterobacterales;Enterobacteriaceae;Klebsiella;Klebsiella pneumoniae	ACZD01000038	99.7857	3/1400	100	GNNNNNNNNNNNNNNNNNTGCAGTCGAGCGGTAGCACAGAGAGCTTGCTCTCGGGTGACGAGCGGCGGACGGGTGAGTAATGTCTGGGAAACTGCCTGATGGAGGGGGATAACTACTGGAAACGGTAGCTAATACCGCATAANGTCGCAAGACCAAAGTGGGGGACCTTCGGGCCTCATGCCATCAGATGTGCCCAGATGGGATTAGCTAGTAGGTGGGGTAACGGCTCACCTAGGCGACGATCCCTAGCTGGTC	No
Isolate_122	No	GAM	L5	Rabbit	5	No	Klebsiella pneumoniae subsp. rhinoscleromatis	ATCC 13884	Enterobacteriaceae	Bacteria;Proteobacteria;Gammaproteobacteria;Enterobacterales;Enterobacteriaceae;Klebsiella;Klebsiella pneumoniae	ACZD01000038	99.7851	3/1396	100	NNNNNNNNNNNNNNNNNNNNTGCAGTCGAGCGGTAGCACAGAGAGCTTGCTCTCGGGTGACGAGCGGCGGACGGGTGAGTAATGTCTGGGAAACTGCCTGATGGAGGGGGATAACTACTGGAAACGGTAGCTAATACCGCATAANGTCGCAAGACCAAAGTGGGGGACCTTCGGGCCTCATGCCATCAGATGTGCCCAGATGGGATTAGCTAGTAGGTGGGGTAACGGCTCACCTAGGCGACGATCCCTAGCTGG	No
Isolate_123	No	GAM	L5	Rabbit	7	No	Escherichia fergusonii	ATCC 35469	Enterobacteriaceae	Bacteria;Proteobacteria;Gammaproteobacteria;Enterobacterales;Enterobacteriaceae;Escherichia	CU928158	99.5028	7/1408	100	NNNNNNNNNNNNNNNNNNNNTGCAGTCGAACGGTAACAGNAAGCAGCTTGCTGCTTTGCTGACGAGTGGCGGACGGGTGAGTAATGTCTGGGAAACTGCCTGATGGAGGGGGATAACTACTGGAAACGGTAGCTAATACCGCATAACGTCGCAAGACCAAAGAGGGGGACCTTNGGGCCTCTTGCCATCGGATGTGCCCAGATGGGATTAGCTAGTAGGTGGGGTAAAGGCTCACCTAGGCGACGATCCCTAGCT	No
Isolate_124	No	GAM	L5	Rabbit	8	No	Escherichia fergusonii	ATCC 35469	Enterobacteriaceae	Bacteria;Proteobacteria;Gammaproteobacteria;Enterobacterales;Enterobacteriaceae;Escherichia	CU928158	99.858	2/1408	100	NNNNNNNNNNNNNNNNNNCNTGCAGTCGAACGGTAACAGNAAGCAGCTTGCTGCTTTGCTGACGAGTGGCGGACGGGTGAGTAATGTCTGGGAAACTGCCNGATGGAGGGGGATAACTACTGGAAACGGTAGCTAATACCGCATAACGTCGCAAGACCAAAGAGGGGGACCTTNGGGCCTCTTGCCATCGGATGTGCCCAGATGGGATTAGCTAGTAGGTGGGGTAAAGGCTCACCTAGGCGACGATCCCTAGCT	No
Isolate_125	No	GAM	L5	Rabbit	10	No	Escherichia fergusonii	ATCC 35469	Enterobacteriaceae	Bacteria;Proteobacteria;Gammaproteobacteria;Enterobacterales;Enterobacteriaceae;Escherichia	CU928158	99.5025	7/1407	100	NNNNNNNNNNNNNNNNNTGCAGTCGAACGGTAACAGNAAGCAGCTTGCTGCTTTGCTGACGAGTGGCGGACGGGTGAGTAATGTCTGGGAAACTGCCTGATGGAGGGGGATAACTACTGGAAACGGTAGCTAATACCGCATAACGTCGCAAGACCAAAGAGGGGGACCTTNGGGCCTCTTGCCATCGGATGTGCCCAGATGGGATTAGCTAGTAGGTGGGGTAAAGGCTCACCTAGGCGACGATCCCTAGCTGGT	No
Isolate_126	No	LKV	L5	Rabbit	1	No	NQMG_s	KFT8	Bacteroidaceae	Bacteria;Bacteroidetes;Bacteroidia;Bacteroidales;Bacteroidaceae;Bacteroides	NQMG01000105	99.2063	11/1386	100	NNNNNNNNNNNNNNNNNCNTGCAGTCGAGGGGCAGCATTTTTCTAGCAATAGAAGAGATGGCGACCGGCGCACGGGTGAGTAACACGTATCCACCTACCGATAACTCTGGAATAGCCTTTCGAAAGAAAGATTAATACCGGATAGTATACGAATATCGCATGATATTTTTATTAAAGAATTTCGGTTATCGATGGGGATGCGTTCCATTAGTTTGTTGGCGGGGTAACGGCCCACCAAGACTACGATGGATAGGG	No
Isolate_127	No	LKV	L5	Rabbit	3	No	NQMG_s	KFT8	Bacteroidaceae	Bacteria;Bacteroidetes;Bacteroidia;Bacteroidales;Bacteroidaceae;Bacteroides	NQMG01000105	98.9943	14/1392	100	GNNNNNNNNNGGCNNANNNATGCAGTCGAGGGGCAGCATTTTTCTAGCAATAGAAGAGATGGCGACCGGCGCACGGGTGAGTAACACGTATCCACCTACCGATAACTCTGGAATAGCCTTTCGAAAGAAAGATTAATACCGGATAGTATACGAATATCGCATGATATTTTTATTAAAGAATTTCGGTTATCGATGGGGATGCGTTCCATTAGTTTGTTGGCGGGGTAACGGCCCACCAAGACTACGATGGATAGG	No
Isolate_128	Bacteroides thetaiotaomicron 1_1_6	LKV	L5	Rabbit	4	Yes	Bacteroides thetaiotaomicron	VPI-5482	Bacteroidaceae	Bacteria;Bacteroidetes;Bacteroidia;Bacteroidales;Bacteroidaceae;Bacteroides	AE015928	99.1373	12/1391	99.9311	GNNNNNNNNNNNCTTANNCATGCAGTCGAGGGGCAGCATTTCNGTTTGCTTGCNANCTGGAGATGGCGACCGGCGCANGGGTGAGTAACACGTATCCACCTGCCGATAACTCGGGGATAGCCTTTCGAAAGAAAGATTAATACCCGATGGNATAATTAGACCGCANGGTCTTNTTATTAAAGAATTTCGGTTATCGATGGGGATGCGTTCCATTANGCAGTTGGTGAGGTAACGGCTCACCANACCTTCGATGGA	Yes
Isolate_129	No	LKV	L5	Rabbit	5	No	NQMG_s	KFT8	Bacteroidaceae	Bacteria;Bacteroidetes;Bacteroidia;Bacteroidales;Bacteroidaceae;Bacteroides	NQMG01000105	99.0641	13/1389	100	NNNNNNNNNNNNGCNNANNCATGCAGTCGAGGGGCAGCATTTTTCTAGCAATAGAAGAGATGGCGACCGGCGCACGGGTGAGTAACACGTATCCNCCTACCGATAACTCTGGAATAGCCTTTCGAAAGAAAGATTAATACCGGATAGTATACGAATATCGCATGATATTTTTATTAAAGAATTTCGGTTATCGATGGGGATGCGTTCCATTAGTTTGTTGGCGGGGTAACGGCCCACCAAGACTACGATGGATAG	No
Isolate_130	Bacteroides sp. D2	LKV	L5	Rabbit	6	Yes	NQMG_s	KFT8	Bacteroidaceae	Bacteria;Bacteroidetes;Bacteroidia;Bacteroidales;Bacteroidaceae;Bacteroides	NQMG01000105	99.2795	10/1388	100	NNNNNNNNNNNNGNNNNNNATGCAGTCGAGGGGCAGCATTTTTCTAGCAATAGAAGAGATGGCGACCGGCGCACGGGTGAGTAACACGTATCCAACCTACCGATAACTCTGGAATAGCCTTTCGAAAGAAAGATTAATACCGGATAGTATACGAATATCGCATGATATTTTTATTAAAGAATTTCGGTTATCGATGGGGATGCGTTCCATTAGTTTGTTGGCGGGGTAACGGCCCACCAAGACTACGATGGATAG	Yes
Isolate_131	No	LKV	L5	Rabbit	7	No	NQMG_s	KFT8	Bacteroidaceae	Bacteria;Bacteroidetes;Bacteroidia;Bacteroidales;Bacteroidaceae;Bacteroides	NQMG01000105	99.0641	13/1389	100	NNNNNNNNNNGGCNNNNNCNTGCAGTCGAGGGGCAGCATTTTTCTAGCAATAGAAGAGATGGCGACCGGCGCACGGGTGAGTAACACGTATCCACCTACCGATAACTCTGGAATAGCCTTTCGAAAGAAAGATTAATACCGGATAGTATACGAATATCGCATGATATTTTTATTAAAGAATTTCGGTTATCGATGGGGATGCGTTCCATTAGTTTGTTGGCGGGGTAACGGCCCACCAAGACTACGATGGATAGG	No
Isolate_132	No	LKV	L5	Rabbit	8	No	NQMG_s	KFT8	Bacteroidaceae	Bacteria;Bacteroidetes;Bacteroidia;Bacteroidales;Bacteroidaceae;Bacteroides	NQMG01000105	99.2081	11/1389	100	NNNNNNNNNNNNNNNANNCATGCAGTCGAGGGGCAGCATTTTTCTAGCAATAGAAGAGATGGCGACCGGCGCACGGGTGAGTAACACGTATCCACCTACCGATAACTCTGGAATAGCCTTTCGAAAGAAAGATTAATACCGGATAGTATACGAATATCGCATGATATTTTTATTAAAGAATTTCGGTTATCGATGGGGATGCGTTCCATTAGTTTGTTGGCGGGGTAACGGCCCACCAAGACTACGATGGATAGG	No
Isolate_133	No	LKV	L5	Rabbit	10	No	NQMG_s	KFT8	Bacteroidaceae	Bacteria;Bacteroidetes;Bacteroidia;Bacteroidales;Bacteroidaceae;Bacteroides	NQMG01000105	99.0641	13/1389	100	NNNNNNNNNNNNNTTNNNATGCAGTCGAGGGGCAGCATTTTTCTAGCAATAGAAGAGATGGCGACCGGCGCACGGGTGAGTAACACGTATCCACCTACCGATAACTCTGGAATAGCCTTTCGAAAGAAAGATTAATACCGGATAGTATACGAATATCGCATGATATTTTTATTAAAGAATTTCGGTTATCGATGGGGATGCGTTCCATTAGTTTGTTGGCGGGGTAACGGCCCACCAAGACTACGATGGATAGGG	No
Isolate_134	No	MRS	L5	Rabbit	1	No	Escherichia fergusonii	ATCC 35469	Enterobacteriaceae	Bacteria;Proteobacteria;Gammaproteobacteria;Enterobacterales;Enterobacteriaceae;Escherichia	CU928158	99.7868	3/1407	100	NNNNNNNNNNNNNNTNNNATGCAGTCGAACGGTAACAGNAAGCAGCTTGCTGCTTTGCTGACGAGTGGCGGACGGGTGAGTAATGTCTGGGAAACTGCCTGATGGAGGGGGATAACTACTGGAAACGGTAGCTAATACCGCATAACGTCGCAAGACCAAAGAGGGGGACCTTNGGGCCTCTTGCCATCGGATGTGCCCAGATGGGATTAGCTAGTAGGTGGGGTAAAGGCTCACCTAGGCGACGATCCCTAGCTG	No
Isolate_135	No	MRS	L5	Rabbit	3	No	Escherichia fergusonii	ATCC 35469	Enterobacteriaceae	Bacteria;Proteobacteria;Gammaproteobacteria;Enterobacterales;Enterobacteriaceae;Escherichia	CU928158	99.6387	5/1384	100	NNNNNNNNNNNNNNNNNNTGCAGTCGAACGGTAACAGNNAGCAGCTTGCTGCTTTGCTGACGAGTGGCGGACGGGTGAGTAATGTCTGGGAAACTGCCTGATGGAGGGGGATAACTACTGGAAACGGTANCTAATACCGCATAACGTCGCAAGACCAAAGAGGGGGACCTTNGGGCCTCTTGCCATCGGATGTGCCCAGATGGGATTAGCTNGTANGTGGGGTAAAGGCTCACCTAGGCGACGATCCCTAGCTGG	No
Isolate_136	No	MRS	L5	Rabbit	4	No	NQMG_s	KFT8	Bacteroidaceae	Bacteria;Bacteroidetes;Bacteroidia;Bacteroidales;Bacteroidaceae;Bacteroides	NQMG01000105	98.7752	17/1388	100	GNNNNNNNNNGCNNNNNATGCAGTCGAGGGGCAGCATTTTTCTAGCAATAGAAGAGATGGCGACCGGCGCACGGGTGAGTAACACGTATCCACCTACCGATAACTCTGGAATAGCCTTTCGAAAGAAAGATTAATACCGGATAGTATACGAATATCGCATGATATTTTTATTAAAGAATTTCGGTTATCGATGGGGATGCGTTCCATTAGTTTGTTGGCGGGGTAACGGCCCACCAAGACTACGATGGATAGGGG	No
Isolate_137	No	MRS	L5	Rabbit	5	No	Escherichia fergusonii	ATCC 35469	Enterobacteriaceae	Bacteria;Proteobacteria;Gammaproteobacteria;Enterobacterales;Enterobacteriaceae;Escherichia	CU928158	99.5025	7/1407	100	NNNNNNNNNNGNNNNNNTGCAGTCGAACGGTAACAGNAAGCAGCTTGCTGCTTTGCTGACGAGTGGCGGACGGGTGAGTAATGTCTGGGAAACTGCCTGATGGAGGGGGATAACTACTGGAAACGGTAGCTAATACCGCATAACGTCGCAAGACCAAAGAGGGGGACCTTNGGGCCTCTTGCCATCGGATGTGCCCAGATGGGATTAGCTAGTAGGTGGGGTAAAGGCTCACCTAGGCGACGATCCCTAGCTGGT	No
Isolate_138	No	MRS	L5	Rabbit	6	No	Escherichia fergusonii	ATCC 35469	Enterobacteriaceae	Bacteria;Proteobacteria;Gammaproteobacteria;Enterobacterales;Enterobacteriaceae;Escherichia	CU928158	99.6423	5/1398	100	NNNNNNNNNNNNNNNNNNTGCAGTCNNNGGTAACAGNAAGCAGCTTGCTGCTTTGCTGACGAGTGGCGGACGGGTGAGTAATGTCTGGGAAACTGCCTGATGGAGGGGGATAACTACTGGAAACGGTAGCTAATACCGCATAACGTCGCAAGACCAAAGAGGGGGACCTTNGGGCCTCTTGCCATCGGATGTGCCCAGATGGGATTAGCTAGTAGGTGGGGTAAAGGCTCACCTAGGCGACGATCCCTAGCTGGT	No
Isolate_139	No	MRS	L5	Rabbit	7	No	Escherichia fergusonii	ATCC 35469	Enterobacteriaceae	Bacteria;Proteobacteria;Gammaproteobacteria;Enterobacterales;Enterobacteriaceae;Escherichia	CU928158	99.5714	6/1400	100	NNNNNNNNNNNNNNNNNNNNTGCAGTCNNNGGTAACAGNAAGCAGCTTGCTGCTTTGCTGACGAGTGGCGGACGGGTGAGTAATGTCTGGGAAACTGCCTGATGGAGGGGGATAACTACTGGAAACGGTAGCTAATACCGCATAACGTCGCAAGACCAAAGAGGGGGACCTTNGGGCCTCTTGCCATCGGATGTGCCCAGATGGGATTAGCTAGTAGGTGGGGTAAAGGCTCACCTAGGCGACGATCCCTAGCTG	No
Isolate_140	No	MRS	L5	Rabbit	8	No	Escherichia fergusonii	ATCC 35469	Enterobacteriaceae	Bacteria;Proteobacteria;Gammaproteobacteria;Enterobacterales;Enterobacteriaceae;Escherichia	CU928158	99.5726	6/1404	100	NNNNNNNNNNNNNNNNNNNCATGCAGTCNNNGGTAACAGNAAGCAGCTTGCTGCTTTGCTGACGAGTGGCGGACGGGTGAGTAATGTCTGGGAAACTGCCTGATGGAGGGGGATAACTACTGGAAACGGTAGCTAATACCGCATAACGTCGCAAGACCAAAGAGGGGGACCTTNGGGCCTCTTGCCATCGGATGTGCCCAGATGGGATTAGCTAGTAGGTGGGGTAAAGGCTCACCTAGGCGACGATCCCTAGCT	No
Isolate_141	No	MRS	L5	Rabbit	9	No	Escherichia fergusonii	ATCC 35469	Enterobacteriaceae	Bacteria;Proteobacteria;Gammaproteobacteria;Enterobacterales;Enterobacteriaceae;Escherichia	CU928158	99.572	6/1402	100	GNNNNNNNNNNNNNNNNNNNNTGCAGTCNNNNGTAACAGNAAGCAGCTTGCTGCTTTGCTGACGAGTGGCGGACGGGTGAGTAATGTCTGGGAAACTGCCTGATGGAGGGGGATAACTACTGGAAACGGTAGCTAATACCGCATAACGTCGCAAGACCAAAGAGGGGGACCTTNGGGCCTCTTGCCATCGGATGTGCCCAGATGGGATTAGCTAGTAGGTGGGGTAAAGGCTCACCTAGGCGACGATCCCTAGCT	No
Isolate_142	No	MRS	L5	Rabbit	10	No	Escherichia fergusonii	ATCC 35469	Enterobacteriaceae	Bacteria;Proteobacteria;Gammaproteobacteria;Enterobacterales;Enterobacteriaceae;Escherichia	CU928158	99.8578	2/1406	100	NNNNNNNNNNNNNNNNNATGCAGTCGAACGGTAACAGNAAGCAGCTTGCTGCTTTGCTGACGAGTGGCGGACGGGTGAGTAATGTCTGGGAAACTGCCTGATGGAGGGGGATAACTACTGGAAACGGTAGCTAATACCGCATAACGTCGCAAGACCAAAGAGGGGGACCTTNGGGCCTCTTGCCATCGGATGTGCCCAGATGGGATTAGCTAGTAGGTGGGGTAAAGGCTCACCTAGGCGACGATCCCTAGCTGG	No
Isolate_143	No	RCM	L5	Rabbit	1	No	Klebsiella pneumoniae subsp. rhinoscleromatis	ATCC 13884	Enterobacteriaceae	Bacteria;Proteobacteria;Gammaproteobacteria;Enterobacterales;Enterobacteriaceae;Klebsiella;Klebsiella pneumoniae	ACZD01000038	99.7853	3/1397	100	NNNNNNNNNNNNNNNNNANNNNGCAGTCGAGCGGTAGCACAGAGAGCTTGCTCTCGGGTGACGAGCGGCGGACGGGTGAGTAATGTCTGGGAAACTGCCTGATGGAGGGGGATAACTACTGGAAACGGTAGCTAATACCGCATAANGTCGCAAGACCAAAGTGGGGGACCTTCGGGCCTCATGCCATCAGATGTGCCCAGATGGGATTAGCTAGTAGGTGGGGTAACGGCTCACCTAGGCGACGATCCCTAGCTG	No
Isolate_144	No	RCM	L5	Rabbit	3	No	Escherichia fergusonii	ATCC 35469	Enterobacteriaceae	Bacteria;Proteobacteria;Gammaproteobacteria;Enterobacterales;Enterobacteriaceae;Escherichia	CU928158	99.8563	2/1392	100	GNNNNNNNNNNNNNNNANNNNTGCAGTCGAACGGTAACAGNNNNNGCTTGCTGCTTTGCTGACGAGTGGCGGACGGGTGAGTAATGTCTGGGAAACTGCCTGATGGAGGGGGATAACTACTGGAAACGGTAGCTAATACCGCATAACGTCGCAAGACCAAAGAGGGGGACCTTNGGGCCTCTTGCCATCGGATGTGCCCAGATGGGATTAGCTAGTAGGTGGGGTAAAGGCTCACCTAGGCGACGATCCCTAGCT	No
Isolate_145	No	RCM	L5	Rabbit	4	No	Phocaeicola dorei	DSM 17855	Bacteroidaceae	Bacteria;Bacteroidetes;Bacteroidia;Bacteroidales;Bacteroidaceae;Phocaeicola	ABWZ01000093	99.7871	3/1409	100	NNNNNNNNNNGGCTTANNCATGCAGTCGAGGGGCAGCATGGTCTTAGCTTGCTAAGGCTGATGGCGACCGGCGCACGGGTGAGTAACACGTATCCACCTGCCGTCTACTCTTGGCCAGCCTTCTGAAAGGAAGATTAATCCAGGATGGGATCATGAGTTCACATGTCCGCATGATTAAAGGTATTTTCCGGTAGACGATGGGGATGCGTTCCATTAGATAGTAGGCGGGGTAACGGCCCACCTAGTCAACGATGG	No
Isolate_146	No	RCM	L5	Rabbit	8	No	Klebsiella pneumoniae subsp. rhinoscleromatis	ATCC 13884	Enterobacteriaceae	Bacteria;Proteobacteria;Gammaproteobacteria;Enterobacterales;Enterobacteriaceae;Klebsiella;Klebsiella pneumoniae	ACZD01000038	99.7139	4/1398	100	NNNNNNNNNNNNNNNNNNNTGCAGTCGAGCGGTAGCACAGAGAGCTTGCTCTCGGGTGACGAGCGGCGGACGGGTGAGTAATGTCTGGGAAACTGCCTGATGGAGGGGGATAACTACTGGAAACGGTAGCTAATACCGCATAANGTCGCAAGACCAAAGTGGGGGACCTTCGGGCCTCATGCCATCAGATGTGCCCAGATGGGATTAGCTAGTAGGTGGGGTAACGGCTCACCTAGGCGACGATCCCTAGCTGGT	No
Isolate_147	No	RCM	L5	Rabbit	9	No	Klebsiella pneumoniae subsp. rhinoscleromatis	ATCC 13884	Enterobacteriaceae	Bacteria;Proteobacteria;Gammaproteobacteria;Enterobacterales;Enterobacteriaceae;Klebsiella;Klebsiella pneumoniae	ACZD01000038	99.9287	1/1403	100	NNNNNNNNNNNNNNNNNNACATGCAGTCGAGCGGTAGCACAGAGAGCTTGCTCTCGGGTGACGAGCGGCGGACGGGTGAGTAATGTCTGGGAAACTGCCTGATGGAGGGGGATAACTACTGGAAACGGTAGCTAATACCGCATAANGTCGCAAGACCAAAGTGGGGGACCTTCGGGCCTCATGCCATCAGATGTGCCCAGATGGGATTAGCTAGTAGGTGGGGTAACGGCTCACCTAGGCGACGATCCCTAGCTG	No
Isolate_148	No	RCM	L5	Rabbit	10	No	NQMG_s	KFT8	Bacteroidaceae	Bacteria;Bacteroidetes;Bacteroidia;Bacteroidales;Bacteroidaceae;Bacteroides	NQMG01000105	98.7734	17/1386	100	NNNNNNNNNNNNNTTANNATGCAGTCGAGGGGCAGCATTTTTCTAGCAATAGAAGAGATGGCGACCGGCGCACGGGTGAGTAACACGTATCCAACCTACCGATAACTCTGGAATAGCCTTTCGAAAGAAAGATTAATACCGGATAGTATACGAATATCGCATGATATTTTTATTAAAGAATTTCGGTTATCGATGGGGATGCGTTCCATTAGTTTGTTGGCGGGGTAACGGCCCACCAAGACTACGATGGATAGG	No
Isolate_149	No	BBE	C1	Pig	1	No	Limosilactobacillus reuteri subsp. kinnaridis	AP3	Lactobacillaceae	Bacteria;Firmicutes;Bacilli;Lactobacillales;Lactobacillaceae;Limosilactobacillus;Limosilactobacillus reuteri	MT823192	99.8612	2/1441	100	NNNNNNNNNNNNNNNNNNCNTGCANGTCGTACGCACTGGCCCAACTGATTNATGGTGCTTGCACCTGATTGACGATGGATCACCAGTGAGTGGCGGACGGGTGAGTAACACGTAGGTAACCTGCCCCGGAGCGGGGGATAACATTTGGAAACAGATGCTAATACCGCATAACAACAAAAGCCACATGGCTTTTGTTTGAAAGATGGCTTTGGCTATCACTCTGGGATGGACCTGCGGTGCATTAGCTAGTTGGTA	No
Isolate_150	No	BBE	C1	Pig	2	No	Lactobacillus johnsonii	ATCC 33200	Lactobacillaceae	Bacteria;Firmicutes;Bacilli;Lactobacillales;Lactobacillaceae;Lactobacillus	ACGR01000047	99.8605	2/1434	100	NNNNNNNGNNNNNNNNNNNCATGCANGTCGAGCGAGCTTGCCTAGATGATTTTAGTGCTTGCACTAAATGAAACTAGATACAAGCGAGCGGCGGACGGGTGAGTAACACGTGGGTAACCTGCCCAAGAGACTGGGATAACACCTGGAAACAGATGCTAATACCGGATAACAACACTAGACGCATGTCTAGAGTTTGAAAGATGGTTCTGCTATCACTCTTGGATGGACCTGCGGTGCATTAGCTAGTTGGTAAGG	No
Isolate_151	No	BBE	C1	Pig	3	No	CP040443_s	E4742	Enterobacteriaceae	Bacteria;Proteobacteria;Gammaproteobacteria;Enterobacterales;Enterobacteriaceae;Escherichia	CP040443	99.7839	3/1388	100	NNNNGNNNNNNNTNNNNNNNGCANGTCGAACGGTAACAGGAANNAGCTTGCTNNTTNGCTGACGAGTGGCGGACGGGTGAGTAATGTCTGGGAAACTGCCTGATGGAGGGGGATAACTACTGGAAACGGTAGCTAATACCGCATAACGTCGCAAGACCAAAGAGGGGGACCTTCGGGCCTCTTGCCATCGGATGTGCCCAGATGGGATTAGCTNGTAGGTGGGGTAACGGCTCACCTAGGCGACGATCCCTAGCT	No
Isolate_152	No	BBE	C1	Pig	5	No	CP040443_s	E4742	Enterobacteriaceae	Bacteria;Proteobacteria;Gammaproteobacteria;Enterobacterales;Enterobacteriaceae;Escherichia	CP040443	99.7845	3/1392	100	NNNNNNNNNNNNTNNNANNTGCNAGTCGAACGGTAACAGGAANNAGCTTGCTNNNTNGCTGACGAGTGGCGGACGGGTGAGTAATGTCTGGGAAACTGCCTGATGGAGGGGGATAACTACTGGAAACGGTAGCTAATACCGCATAACGTCGCAAGACCAAAGAGGGGGACCTTCGGGCCTCTTGCCATCGGATGTGCCCAGATGGGATTAGCTNGTAGGTGGGGTAACGGCTCACCTAGGCGACGATCCCTAGCT	No
Isolate_153	No	BBE	C1	Pig	6	No	Bilophila wadsworthia	ATCC 49260	Desulfovibrionaceae	Bacteria;Desulfobacterota;Desulfovibrionia;Desulfovibrionales;Desulfovibrionaceae;Bilophila	JNJP01000178	99.5742	6/1409	100	NNNNNNNNNNNNNNNNNNANNATGCNAGTCGANCGTGAANGTCCTTCGGGNCGAGTAAAGTGGCGCACGGGTGAGTAACGCGTGGATAATCTACCCTTAAGATGGGGATAACGGCTGGAAACGGTCGCTAATACCGAATACGCTCCCGATTTTATCNTTGGGGGGAAAGATGGCCTCTGCTTGCAAGCTATCGCTTAAGGATGAGTCCGCGTCCCATTAGCTAGTTGGCGNNGGGTAACGGCCCANCCAAGGCNA	No
Isolate_154	No	BBE	C1	Pig	7	No	CP040443_s	E4742	Enterobacteriaceae	Bacteria;Proteobacteria;Gammaproteobacteria;Enterobacterales;Enterobacteriaceae;Escherichia	CP040443	99.7155	4/1406	100	NNNNNNNGNNNNGNNTANNNNNTGCNAGTCGNACGGTAACAGGAANNAGCTTGCTGNTTCGCTGACGAGTGGCGGACGGGTGAGTAATGTCTGGGAAACTGCCTGATGGAGGGGGATAACTACTGGAAACGGTAGCTAATACCGCATAACGTCGCAAGACCAAAGAGGGGGACCTTCGGGCCTCTTGCCATCGGATGTGCCCAGATGGGATTAGCTNGTAGGTGGGGTAACGGCTCACCTAGGCGACGATCCCTA	No
Isolate_155	No	BBE	C1	Pig	8	No	Bilophila wadsworthia	ATCC 49260	Desulfovibrionaceae	Bacteria;Desulfobacterota;Desulfovibrionia;Desulfovibrionales;Desulfovibrionaceae;Bilophila	JNJP01000178	98.228	23/1298	100	NNNNNNNNNNNNNNNNNNNAAAANNCNNNNNNNNAACCGNGNNNNGTCNNNNNNNNGGCGANTAANGTGGCGCNNGGGTGAGTNNCGNGTGGNNNATCTACCCTTAAGATGGGGANNNNGGCTGGNAACGGNCGCTAATACCGAATACNCTCCCGATTTTATCNTTGGGGGGANAGATGGCCTCNGCNTGNNANCTATNGNTTANGGATGAGTCCNCGTCCNATTAGCTAGTTGGCGNGGTNACGGCCCACNNAG	No
Isolate_156	No	BBE	C1	Pig	9	No	Shigella flexneri	ATCC 29903	Enterobacteriaceae	Bacteria;Proteobacteria;Gammaproteobacteria;Enterobacterales;Enterobacteriaceae;Escherichia	X96963	99.9285	1/1398	100	NNNNNGNNNGCCTNNNNNNTGCANGTCGAACGGTAACAGGAAGCAGCTTGCTGCTTNGCTGACGAGTGGCGGACGGGTGAGTAATGTCTGGGAAACTGCCTGATGGAGGGGGATAACTACTGGAAACGGTAGCTAATACCGCATAACGTCGCAAGACCAAAGAGGGGGACCTTCGGGCCTCTTGCCATCGGATGTGCCCAGATGGGATTAGCTNGTNGGTGGGGTAACGGCTCACCNAGGCGACGATCCCTAGCT	No
Isolate_157	No	BHIS	C1	Pig	2	No	CP040443_s	E4742	Enterobacteriaceae	Bacteria;Proteobacteria;Gammaproteobacteria;Enterobacterales;Enterobacteriaceae;Escherichia	CP040443	99.8572	2/1401	100	NNNNNNNNNNNNNNNNNNNNNTGCANGTCGAACGGTAACAGGAANNAGCTTGCTGNTTNGCTGACGAGTGGCGGACGGGTGAGTAATGTCTGGGAAACTGCCTGATGGAGGGGGATAACTACTGGAAACGGTAGCTAATACCGCATAACGTCGCAAGACCAAAGAGGGGGACCTTCGGGCCTCTTGCCATCGGATGTGCCCAGATGGGATTAGCTNGTAGGTGGGGTAACGGCTCACCTAGGCGACGATCCCTAG	No
Isolate_158	No	BHIS	C1	Pig	3	No	Streptococcus gallolyticus subsp. pasteurianus	CIP 107122	Streptococcaceae	Bacteria;Firmicutes;Bacilli;Lactobacillales;Streptococcaceae;Streptococcus;Streptococcus gallolyticus	DQ232528	99.929	1/1409	99.4562	NNNNGNGNNNNNNNNNNNNATGCANGTNGAACGCTGACTACTTTAGCTTGCTAGAGTAGAAGGAGTTGCGAACGGGTGAGTAACGCGTAGGTAACCTGCCTACTAGCGGGGGATAACTATTGGAAACGATAGCTAATACCGCATAACAGTGTTTAACACATGTTAGATGCTTGAAAGATGCAATTGCATCACTAGTAGATGGACCTGCGTTGTATTAGCTAGTTGGTGGGGTAACGGCCCACCAAGGCGACGATA	No
Isolate_159	No	BHIS	C1	Pig	5	No	Megasphaera elsdenii	DSM 20460	Veillonellaceae	Bacteria;Firmicutes;Negativicutes;Veillonellales;Veillonellaceae;Megasphaera	HE576794	99.9283	1/1395	100	NNNNNNNNNNNNNNTNNNNNNNTGCANGTCGAACGAGAAGAGATGAGAAGCTTGCTTCTTATCAATTCGAGTGGCAAACGGGTGAGTAACGCGTAAGCAACCTGCCCTTCAGATGGGGACAACAGCTGGAAACGGCTGCTAATACCGAATACGTTCTTTTTGTCGCATGGCAGAGNGAAGAAAGGGAGGCTCTTCGGAGCTTTCGCTGAAGGAGGGGCTTGCGTCTGATTAGCTAGTTGGAGGGGTAACGGCCCA	No
Isolate_160	No	BHIS	C1	Pig	6	No	CP040443_s	E4742	Enterobacteriaceae	Bacteria;Proteobacteria;Gammaproteobacteria;Enterobacterales;Enterobacteriaceae;Escherichia	CP040443	99.7063	4/1362	100	NNNNNNNNNNNNTNANNNNTGCANGTCGAACGGTAACAGGAANNAGCTTGCTGNTNNGCTGACGAGTGGCGNANGGGTGAGTAATGTCTGGGAAACTGCCTGATGGAGGGGGATAACTACTGNAAACGGTNGCTAATACCGCATANCGTCGCAAGACCAANGAGGGGGACCTTCGGGCCTCTTGCCATCGGATGTGCCCAGATGGGATTAGCTAGTAGGTGGGGTAACGGCTCACCTANGCGACGATNCCTAGCT	No
Isolate_161	No	BHIS	C1	Pig	7	No	Enterococcus faecalis	ATCC 19433	Enterococcaceae	Bacteria;Firmicutes;Bacilli;Lactobacillales;Enterococcaceae;Enterococcus	ASDA01000001	99.5801	6/1429	100	NNNNGGNNNNCCTNNNANNTGCANGTCGAACGCTTCTTTCCTCCCGAGTGCTTGCACTCAATTGGAAAGAGGAGTGGCGGACGGGTGAGTAACACGTGGGTAACCTACCCATCAGAGGGGGATAACACTTGGAAACAGGTGCTAATACCGCATAACAGTTTATGNCGCATGGCATAAGAGTGAAAGGCGCTTTCGGGTGTCGCTGATGGATGGACCCGCGGTGCATTAGCTAGTTGGTGAGGTAACGGCTCACCA	No
Isolate_162	No	BHIS	C1	Pig	8	No	Limosilactobacillus reuteri subsp. kinnaridis	AP3	Lactobacillaceae	Bacteria;Firmicutes;Bacilli;Lactobacillales;Lactobacillaceae;Limosilactobacillus;Limosilactobacillus reuteri	MT823192	99.5084	7/1424	100	NNNNNNNGNNNNNTNNNNNNTGCANGTCGTACGCACNNGGCCCNNCNGATTNATGGTGCTTGCACCTGATTGACGATGGATCACCAGTGAGTGGCGGACGGGTGAGTAACACGTAGGTAACCTGCCCCGGAGCGGGGGATAACATTTGGAAACAGATGCTAATACCGCATAACAACAAAANCCACATGGCTTTTGTTTGAAAGATGGCTTTGGCTATCACTCTGGGATGGACCTGCGGTGCATTAGCTAGTTGGT	No
Isolate_163	No	BHIS	C1	Pig	9	No	QSVN_s	OM02-16	Lachnospiraceae	Bacteria;Firmicutes;Clostridia;Clostridiales;Lachnospiraceae;Dorea	QSVN01000017	96.5545	43/1248	100	NNNNNNNNNNNCNNNNNNNNTGCANGTCGAGCGAAGCNNTTAAGTNTGATTCTTNGGATGANNNNTTATTTGACTGAGCGGCGGACGGGTGAGTAACGCGTGGGTAACCTGCCTCATACAGGGGGATAACAGTTAGAAATGACTGCTAATACCGCATAAGACCACGGTACCGCATGGTACAGTGGTAAAAACTCCGGTGGTATGAGATGGACCCGCGTCTGATTAGGTAGTTGGTGGGGTAACGGCCTACCAAGC	No
Isolate_164	No	BHIS	C1	Pig	10	No	Shigella flexneri	ATCC 29903	Enterobacteriaceae	Bacteria;Proteobacteria;Gammaproteobacteria;Enterobacterales;Enterobacteriaceae;Escherichia	X96963	99.7137	4/1397	100	NNNNNNNNNNNNTNNNNNNNTGCNAGTCGAACGGTAACAGGAAGCAGCTTGCTGCTTNGCTGACGAGTGGCGGACGGGTGAGTAATGTCTGGGAAACTGCCTGATGGAGGGGGATAACTACTGGAAACGGTAGCTAATACCGCATAACGTCGCAAGACCAAAGAGGGGGACCTTCGGGCCTCTTGCCATCGGATGTGCCCAGATGGGATTAGCTNGTNGGTGGGGTAACGGCTCACCNAGGCGACGATCCCTAGC	No
Isolate_165	No	BHIS	C1	Pig	11	No	Clostridium tertium	DSM 2485	Clostridiaceae	Bacteria;Firmicutes;Clostridia;Clostridiales;Clostridiaceae;Clostridium	Y18174	98.688	18/1372	100	NNNNNNNNNNNNNTNNNNNNTGCANGTCGAGCGAGGAGAGTTCCNTCGGGAACAAACCTAGCGGCGGACGGGTGAGTAACACGTGGGCAACCTGCCTTNTAGAGGGGAATAGCCTTCCGAAAGGAAGATTAATACCGCATAANATTGCACTTTCGCATGAAAGAGTAATTAAAGGAGCAATCCGCTANAAGATGGGCCCGCGGCGCATTAGCTAGTTGGTGAGGTAACGGCTCACCAAGGCGACGATGCGTAGCC	No
Isolate_166	No	GAM	C1	Pig	1	No	Streptococcus gallolyticus subsp. pasteurianus	CIP 107122	Streptococcaceae	Bacteria;Firmicutes;Bacilli;Lactobacillales;Streptococcaceae;Streptococcus;Streptococcus gallolyticus	DQ232528	100	0/1423	99.4562	NNNNNNNNNNNNNNTNNNNNATGCNAGTAGAACGCTGACTACTTTAGCTTGCTAGAGTAGAAGGAGTTGCGAACGGGTGAGTAACGCGTAGGTAACCTGCCTACTAGCGGGGGATAACTATTGGAAACGATAGCTAATACCGCATAACAGTGTTTAACACATGTTAGATGCTTGAAAGATGCAATTGCATCACTAGTAGATGGACCTGCGTTGTATTAGCTAGTTGGTGGGGTAACGGCCCACCAAGGCGACGAT	No
Isolate_167	No	GAM	C1	Pig	2	No	CP040443_s	E4742	Enterobacteriaceae	Bacteria;Proteobacteria;Gammaproteobacteria;Enterobacterales;Enterobacteriaceae;Escherichia	CP040443	99.7868	3/1407	100	NNNNNGGNNNNNNNTANNNNNTGCANGTCGAACGGTAACAGGAANNAGCTTGCTGNTTCGCTGACGAGTGGCGGACGGGTGAGTAATGTCTGGGAAACTGCCTGATGGAGGGGGATAACTACTGGAAACGGTAGCTAATACCGCATAACGTCGCAAGACCAAAGAGGGGGACCTTCGGGCCTCTTGCCATCGGATGTGCCCAGATGGGATTAGCTNGTAGGTGGGGTAACGGCTCACCTAGGCGACGATCCCTAG	No
Isolate_168	No	GAM	C1	Pig	3	No	CP040443_s	E4742	Enterobacteriaceae	Bacteria;Proteobacteria;Gammaproteobacteria;Enterobacterales;Enterobacteriaceae;Escherichia	CP040443	99.6446	5/1407	100	NNNNNNNNNNNNNTNNNNNATGCANGTCGANCGGTAACAGGAANNAGCTTGCTNNNTNGCTGACGAGTGGCGGACGGGTGAGTAATGTCTGGGAAACTGCCTGATGGAGGGGGATAACTACTGGAAACGGTAGCTAATACCGCATAACGTCGCAAGACCAAAGAGGGGGACCTTCGGGCCTCTTGCCATCGGATGTGCCCAGATGGGATTAGCTNGTAGGTGGGGTAACGGCTCACCTAGGCGACGATCCCTAGC	No
Isolate_169	No	GAM	C1	Pig	4	No	Enterococcus faecalis	ATCC 19433	Enterococcaceae	Bacteria;Firmicutes;Bacilli;Lactobacillales;Enterococcaceae;Enterococcus	ASDA01000001	99.7209	4/1433	100	NNNNGGGNNNNNTNNANNTGCANGTCGAACGCTTCTTTCCTCCCGAGTGCTTGCACTCAATTGGAAAGAGGAGTGGCGGACGGGTGAGTAACACGTGGGTAACCTACCCATCAGAGGGGGATAACACTTGGAAACAGGTGCTAATACCGCATAACAGTTTATGNCGCATGGCATAAGAGTGAAAGGCGCTTTCGGGTGTCGCTGATGGATGGACCCGCGGTGCATTAGCTAGTTGGTGAGGTAACGGCTCACCAA	No
Isolate_170	No	GAM	C1	Pig	5	No	CP040443_s	E4742	Enterobacteriaceae	Bacteria;Proteobacteria;Gammaproteobacteria;Enterobacterales;Enterobacteriaceae;Escherichia	CP040443	99.7151	4/1404	100	NNNNNGGNNNNNNNNNNNNTGCNAGTCGAACGGTAACAGGAANNAGCTTGCTGNTTNGCTGACGAGTGGCGGACGGGTGAGTAATGTCTGGGAAACTGCCTGATGGAGGGGGATAACTACTGGAAACGGTAGCTAATACCGCATAACGTCGCAAGACCAAAGAGGGGGACCTTCGGGCCTCTTGCCATCGGATGTGCCCAGATGGGATTAGCTNGTAGGTGGGGTAACGGCTCACCTAGGCGACGATCCCTAGCT	No
Isolate_171	No	GAM	C1	Pig	6	No	Enterococcus faecalis	ATCC 19433	Enterococcaceae	Bacteria;Firmicutes;Bacilli;Lactobacillales;Enterococcaceae;Enterococcus	ASDA01000001	99.581	6/1432	100	NNNNGNGNNNNNCCTNNNNNTGCANGTCGAACGCTTCTTTCCTCCCGAGTGCTTGCACTCAATTGGAAAGAGGAGTGGCGGACGGGTGAGTAACACGTGGGTAACCTACCCATCAGAGGGGGATAACACTTGGAAACAGGTGCTAATACCGCATAACAGTTTATGNCGCATGGCATAAGAGTGAAAGGCGCTTTCGGGTGTCGCTGATGGATGGACCCGCGGTGCATTAGCTAGTTGGTGAGGTAACGGCTCACC	No
Isolate_172	No	GAM	C1	Pig	7	No	Phascolarctobacterium succinatutens	YIT 12067	Acidaminococcaceae	Bacteria;Firmicutes;Negativicutes;Acidaminococcales;Acidaminococcaceae;Phascolarctobacterium	AEVN01000008	99.8682	2/1517	100	NNNNNGNNNNCNNNNNNNNNTGCNAGTCGAACGGAGAAAGNTCAACACCAAGTATTTCATCCGCTGAAGTGTAGCGGTAAAAATTGCGAAGCAATTTTTACTACGCATTAAAAGCATGAACTAACACGGNGGTTGAAGTATTAGGTGTTGAACTTTCTTAGTGGCGAACGGGTGAGTAACGCGTGGGCAACCTGCCCTCTAGATGGGGACAACATCCCGAAAGGGGTGCTAATACCGAATGTGACAGCAATCTCG	No
Isolate_173	No	GAM	C1	Pig	8	No	CP040443_s	E4742	Enterobacteriaceae	Bacteria;Proteobacteria;Gammaproteobacteria;Enterobacterales;Enterobacteriaceae;Escherichia	CP040443	99.5693	6/1393	100	NNNNNNNNNNNNNNNNNCNTGCANGTCGAACGCTTCTTTCCTCCCGNANGTGCTNGNNCTCNATNTNNANNGAGGANTGGNGGANNNNNGNNNNACACNTGNNTNNCCTACCCNTNAGANNNNNNTAACACTNNNNAAACAGGTGCTAATACNGCANAACAGTTTATGNCGCNNGGCANNNGANTGNNNNGNGCTNNCGGGTGTCGCTGATGNATGGACCCGCGGTGCATTAGCTAGTTNGNGANGTAACGGCTC	No
Isolate_174	No	GAM	C1	Pig	8	No	Enterococcus faecalis	ATCC 19433	Enterococcaceae	Bacteria;Firmicutes;Bacilli;Lactobacillales;Enterococcaceae;Enterococcus	ASDA01000001	99.0654	11/1177	100	NNNGGGGGGCTNNNNNNTGCANGTCGAACGGTAACAGGAANNAGCTTGCTGNNTNGCTGACGAGTGGCGGACGGGTGAGTAATGTCTGGGAAACTGCCTGATGGAGGGGGATAACTACTGGAAACGGTAGCTAATACCGCATAACGTCGCAAGACCAAAGAGGGGGACCTTCGGGCCTCTTGCCATCGGATGTGCCCAGATGGGATTAGCTAGTAGGTGGGGTAACGGCTCACCTAGGCGACGATCCCTAGCTGG	No
Isolate_175	No	GAM	C1	Pig	9	No	Streptococcus gallolyticus subsp. pasteurianus	CIP 107122	Streptococcaceae	Bacteria;Firmicutes;Bacilli;Lactobacillales;Streptococcaceae;Streptococcus;Streptococcus gallolyticus	DQ232528	99.789	3/1422	99.4562	NNNGGGNNNNNNTANNNNNTGCANGTAGAACGCTGACTACTTTAGCTTGCTAGAGTAGAAGGAGTTGCGAACGGGTGAGTAACGCGTAGGTAACCTGCCTACTAGCGGGGGATAACTATTGGAAACGATAGCTAATACCGCATAACAGTGTTTAACACATGTTAGATGCTTGAAAGATGCAATTGCATCACTAGTAGATGGACCTGCGTTGTATTAGCTAGTTGGTGGGGTAACGGCCCACCAAGGCGACGATAC	No
Isolate_176	No	GAM	C1	Pig	10	No	LFHY_s	B1147	Enterobacteriaceae	Bacteria;Proteobacteria;Gammaproteobacteria;Enterobacterales;Enterobacteriaceae;Escherichia	LFHY01000009	99.569	6/1392	100	NNNNNNGGNNNGNNNNNNNNNATGCNAGTCGAACGGTAACAGNAAGAAGCTTGCNNNTTTGCTGACGAGTGGCGGACGGNTGAGTAATGTCTGGGAAACTGCCTGATGGAGGGGGATAACTACTGGAAACGGTAGCTAATACCGCATAACGTCGCAAGACCAAAGAGGGGGACCTTCGGGCCTCTTGCCATCGGATGTGCCCAGATGGGATTAGCTNGTNGGTGGGGTAACGGCTCACCNAGGCGACGATCCCTA	No
Isolate_177	No	LKV	C1	Pig	1	No	Faecalicoccus pleomorphus	DSM 20574	Erysipelotrichaceae	Bacteria;Firmicutes;Erysipelotrichia;Erysipelotrichales;Erysipelotrichaceae;Faecalicoccus	ATUT01000005	99.7863	3/1404	100	NNNNNGGNNNNNNNNNNNNTGCANGTCGNACGGACNNNAGAGAAANGCTTGCTTTTTTTGGAAGTCAGTGGCGAACGGGTGAGTAACACGTAGGTAACCTGCCCATGTGCCCGGGATAATTTCTGGAAACGGAAACTAAAACCGGATAGGTAGGGATCTCGCATGAGGACCTTATTAAAGGGGCTGCGGCCCTGAACATGGATGGACCTGCGGTGCATTAGCTGGTTGGTGGGGTAACGGCCTACCAAGGCGACG	No
Isolate_178	No	LKV	C1	Pig	2	No	Bacteroides uniformis	ATCC 8492	Bacteroidaceae	Bacteria;Bacteroidetes;Bacteroidia;Bacteroidales;Bacteroidaceae;Bacteroides	AAYH02000049	99.5025	7/1407	100	NNNNNNNNNGGCTTNNNNANATGCANGTCGAGGGGCAGCATGAACTTAGCTTGCTAAGTTTGATGGCGACCGGCGCACGGGTGAGTAACACGTATCCAACCTGCCGATGACTCGGGGATAGCCTTTCGAAAGAAAGATTAATACCCGATGGCATAGTTCTTCCGCATGGTNGAACTATTAAAGAATTTCGGTCATCGATGGGGATGCGTTCCATTAGGTTGTTGGCGGNNGGTNAACGGCCCANCCAAGCCTTCG	No
Isolate_179	No	LKV	C1	Pig	4	No	Faecalicoccus pleomorphus	DSM 20574	Erysipelotrichaceae	Bacteria;Firmicutes;Erysipelotrichia;Erysipelotrichales;Erysipelotrichaceae;Faecalicoccus	ATUT01000005	99.7024	4/1344	100	NNNNNNNNNNNNNNNNNNNNNNNANNNAGTCGANCGGACTNNAGAGAAAAGCTTGCTTTTTTTGGAAGTCAGNGNCGNNNNNNNNGAGTAACNCGTNGGTAACCNGCCNATGTGCCCGGNATANTTTCNGGAAACGGAAACTAAAACCGGATAGGTAGNGATCTCGCATGAGGACNTTATTAAANGGNNTGCNGNCCNGANCNTGGATNGACCTGCGGNGCNTTNGNTGGNNTTGGTGGGGTAACGGCCTACCAA	No
Isolate_180	Phocaeicola vulgatus ATCC 8482	LKV	C1	Pig	5	Yes	Phocaeicola vulgatus	ATCC 8482	Bacteroidaceae	Bacteria;Bacteroidetes;Bacteroidia;Bacteroidales;Bacteroidaceae;Phocaeicola	CP000139	99.8555	2/1384	100	NNNNNNNNNNNNNNNNNANNNNTGCNAGTCGAGGGGCAGCATGGTCTTAGCTTGCTAAGGCCGATGGCGACCGGCGCACGGGTGAGTAACACGTATCCAACCTGCCGTCTACTCTTGGACAGCCTTCTGAAAGGAAGATTAATACAAGATGGCATCATGAGTNCNCATGTTCACATGATTAAAGGTATTCCGGTAGACGATGGGGATGCGTTCCATTAGATAGTAGGCGGGGTAACGGCCCACCTAGTCTTCGAT	Yes
Isolate_181	No	LKV	C1	Pig	9	No	Faecalicoccus pleomorphus	DSM 20574	Erysipelotrichaceae	Bacteria;Firmicutes;Erysipelotrichia;Erysipelotrichales;Erysipelotrichaceae;Faecalicoccus	ATUT01000005	98.8345	15/1287	100	NNNGNNNNNNNNNNNNNGCANNNNNGANCGGNNNNAANNNNNAAAAGCNNNGCNNTNNNNNNNGGAAGTCAGTGGCGAACGGGTGAGTAACACGTAGGNNNCCTGCCCATGTGCCCGGGATAATTTCTGGAAACGGAAACTAAAACCGGATAGGTAGGGATCTCGCATNAGGACCTTATTAAAGGGGCTGCGGCCCTGAACATGGATGGACCTGCGGTGCATTAGCTGGTTGGTGGGGTAACGGCCTACCAAGGC	Yes
Isolate_182	Bacteroides uniformis ATCC 8492	LKV	C1	Pig	10	Yes	Bacteroides uniformis	ATCC 8492	Bacteroidaceae	Bacteria;Bacteroidetes;Bacteroidia;Bacteroidales;Bacteroidaceae;Bacteroides	AAYH02000049	99.7842	3/1390	100	NNNNNNNNGCTTNNNNNATGCNAGTCGAGGGGCAGCATGAACTTAGCTTGCTAAGTTTGATGGCGACCGGCGCACGGGTGAGTAACACGTATCCAACCTGCCGATGACTCGGGGATAGCCTTTCGAAAGAAAGATTAATACCCGATGGCATAGTTCTTCCGCATGGTNGAACTATTAAAGAATTTCGGTCATCGATGGGGATGCGTTCCATTAGGTTGTTGGCGGGGTAACGGCCCACCAAGCCTTCGATGGATA	No
Isolate_183	Lactobacillus amylovorus GRL 1112	MRS	C1	Pig	1	Yes	Lactobacillus amylovorus	DSM 20531	Lactobacillaceae	Bacteria;Firmicutes;Bacilli;Lactobacillales;Lactobacillaceae;Lactobacillus	AZCM01000082	99.042	13/1357	100	NNNNNNNNNNNNNNNNNNNGNNNGTNNNNNNNNNNNNNNCCNNNNNGATTTACTTCGGTAATGACGTTGGGAAAGCGAGCGGCGGATGGGTGAGTAACACGTGGGGAACCTGCCCCTAAGTCTGGGATACCATTTGGAAACAGGTGCTAATACCGGATAATAAAGCAGATCGCATGATCAGCTTTTGAAAGGCGGCGTAAGCTGTCGCTAAGGGATGGCCCCGCGGTGCATTAGCTAGTTGGTAAGGTAACGGCT	Yes
Isolate_184	No	MRS	C1	Pig	3	No	Lactobacillus johnsonii	ATCC 33200	Lactobacillaceae	Bacteria;Firmicutes;Bacilli;Lactobacillales;Lactobacillaceae;Lactobacillus	ACGR01000047	98.9075	15/1373	100	NNNNNGGGGNGCCTANNNNTGCAAGTCNNNNCGANNNNTGCNNNTNNNNNATTTTAGTGCTTGCACTAAATGAAACTAGATACAAGCGAGCGGCGGACGGGTGAGTAACACGTGGGTAACCTGCCCAAGAGACTGGGATAACACCTGGAAACAGATGCTAATACCGGATAACAACACTAGACGCATGTCTAGAGTTTGAAAGATGGTTCTGCTATCACTCTTGGATGGACCTGCGGTGCATTAGCTAGTTGGTAA	No
Isolate_185	No	MRS	C1	Pig	4	No	Faecalicoccus pleomorphus	DSM 20574	Erysipelotrichaceae	Bacteria;Firmicutes;Erysipelotrichia;Erysipelotrichales;Erysipelotrichaceae;Faecalicoccus	ATUT01000005	99.9291	1/1411	100	NNNNNNNNNNNCTNNNNNATGCANGTCGAACGGACNNNAGAGAANGCTTGCTTTTTTTGGAAGTCAGTGGCGAACGGGTGAGTAACACGTAGGTAACCTGCCCATGTGCCCGGGATAATTTCTGGAAACGGAAACTAAAACCGGATAGGTAGGGATCTCGCATGAGGACCTTATTAAAGGGGCTGCGGCCCTGAACATGGATGGACCTGCGGTGCATTAGCTGGTTGGTGGGGTAACGGCCTACCAAGGCGACGA	No
Isolate_186	No	MRS	C1	Pig	5	No	Limosilactobacillus coleohominis	DSM 14060	Lactobacillaceae	Bacteria;Firmicutes;Bacilli;Lactobacillales;Lactobacillaceae;Limosilactobacillus	AZEW01000320	99.0223	14/1432	100	NNNNNNNNNNNNNNNNNANNTGCNAGTCGAACGCGTTGGCCCGACTGATTGATGATGCTTGCATCTGATTGACGACGGTTTACCAACGAGTGGCGGACGGGTGAGTAACACGTAGGCAACCTGCCCAGAAGCGGGGGACAACATTTGGAAACAAGTGCTAATACCGCATAACAACGAAAACCACATGGTNTTCGTTTAAAAGATGGTTTCGGCTATCACTTCTGGATGGGCCTGCGGCGCATTAGCTTGTTGGTG	No
Isolate_187	No	MRS	C1	Pig	6	No	Ligilactobacillus salivarius	BCRC 14759	Lactobacillaceae	Bacteria;Firmicutes;Bacilli;Lactobacillales;Lactobacillaceae;Ligilactobacillus	CP024067	99.7087	4/1373	100	NNNNNNNNNNNNNNNNNNNNNTGCAAGTCGTNNNNANNNNNNNNNNNNACCGAATGCTTGCATTCACCGTAAGAAGTNGAGTGGCGGACGGGTGAGTAACACGTGGGTAACCTGCCTNAAAGAAGGGGATAACACTTGGAAACAGGTGCTAATACCGTATATCTCTAAGGATCGCATGATNCTTAGATGAAAGATGGTTCTGCTATCGCTTTTAGATGGACCCGCGGCGTATTAACTAGTTGGTGGGGTAACGGC	No
Isolate_188	No	RCM	C1	Pig	1	No	Streptococcus gallolyticus subsp. pasteurianus	CIP 107122	Streptococcaceae	Bacteria;Firmicutes;Bacilli;Lactobacillales;Streptococcaceae;Streptococcus;Streptococcus gallolyticus	DQ232528	100	0/1413	99.4562	NNNNNNNNNNNNNNNNNNCNTGCANGTAGAACGCTGACTACTTTAGCTTGCTAGAGTAGAAGGAGTTGCGAACGGGTGAGTAACGCGTAGGTAACCTGCCTACTAGCGGGGGATAACTATTGGAAACGATAGCTAATACCGCATAACAGTGTTTAACACATGTTAGATGCTTGAAAGATGCAATTGCATCACTAGTAGATGGACCTGCGTTGTATTAGCTAGTTGGTGGGGTAACGGCCCACCAAGGCGACGATA	No
Isolate_189	No	RCM	C1	Pig	2	No	Streptococcus gallolyticus subsp. pasteurianus	CIP 107122	Streptococcaceae	Bacteria;Firmicutes;Bacilli;Lactobacillales;Streptococcaceae;Streptococcus;Streptococcus gallolyticus	DQ232528	99.7899	3/1428	99.4562	NNNNNGGNNNNCCTNNNNNNTGCANGTAGAACGCTGACTACTTTAGCTTGCTAGAGTAGAAGGAGTTGCGAACGGGTGAGTAACGCGTAGGTAACCTGCCTACTAGCGGGGGATAACTATTGGAAACGATAGCTAATACCGCATAACAGTGTTTAACACATGTTAGATGCTTGAAAGATGCAATTGCATCACTAGTAGATGGACCTGCGTTGTATTAGCTAGTTGGTGGGGTAACGGCCCACCAAGGCGACGATA	No
Isolate_190	Limosilactobacillus mucosae DSM 13345	RCM	C1	Pig	3	Yes	Limosilactobacillus mucosae	S32	Lactobacillaceae	Bacteria;Firmicutes;Bacilli;Lactobacillales;Lactobacillaceae;Limosilactobacillus	AF126738	100	0/1441	100	NNNNNNNNNNNNNNNNNNNATGCANGTCGAACGCGTTGGCCCAACTGATTGAACGTGCTTGCACGGACTTGACGTTGGTTTACCAGCGAGTGGCGGACGGGTGAGTAACACGTAGGTAACCTGCCCCAAAGCGGGGGATAACATTTGGAAACAGATGCTAATACCGCATAACAATTTGAATCGCATGATTCAAATTTAAAAGATGGNTTCGGCTATCACTTTGGGATGGACCTGCGGCGCATTAGCTTGTTGGTA	Yes
Isolate_191	No	RCM	C1	Pig	4	No	Shigella flexneri	ATCC 29903	Enterobacteriaceae	Bacteria;Proteobacteria;Gammaproteobacteria;Enterobacterales;Enterobacteriaceae;Escherichia	X96963	99.8571	2/1400	100	NNNNNNNNNNNGNNNNANNNNATGCNAGTCGAACGGTAACAGGAAGCAGCTTGCTGCTTNGCTGACGAGTGGCGGACGGGTGAGTAATGTCTGGGAAACTGCCTGATGGAGGGGGATAACTACTGGAAACGGTAGCTAATACCGCATAACGTCGCAAGACCAAAGAGGGGGACCTTCGGGCCTCTTGCCATCGGATGTGCCCAGATGGGATTAGCTNGTNGGTGGGGTAACGGCTCACCNAGGCGACGATCCCTA	No
Isolate_192	No	RCM	C1	Pig	4	No	Shigella flexneri	ATCC 29903	Enterobacteriaceae	Bacteria;Proteobacteria;Gammaproteobacteria;Enterobacterales;Enterobacteriaceae;Escherichia	X96963	99.2764	10/1382	100	NNNGGNNNGCTANNNNNTGCANGTCGAACGGTAACAGGAAGCAGCTTGCTGCTTNGCTGACGAGTGGCGGACGGGTGAGTAATGTCTGGGAAACTGCCTGATGGAGGGGGATAACTACTGGAAACGGTAGCTAATACCGCATAACGTCGCAAGACCAAAGAGGGGGACCTTCGGGCCTCTTGCCATCGGATGTGCCCAGATGGGATTAGCTNGTNGGTGGGGTAACGGCTCACCNAGGCGACGATCCCTAGCTGG	No
Isolate_193	No	RCM	C1	Pig	5	No	Limosilactobacillus mucosae	S32	Lactobacillaceae	Bacteria;Firmicutes;Bacilli;Lactobacillales;Lactobacillaceae;Limosilactobacillus	AF126738	99.9307	1/1444	100	NNNNNNNNNNNNNNNNNNNNATGCANGTCGAACGCGTTGGCCCAACTGATTGAACGTGCTTGCACGGACTTGACGTTGGTTTACCAGCGAGTGGCGGACGGGTGAGTAACACGTAGGTAACCTGCCCCAAAGCGGGGGATAACATTTGGAAACAGATGCTAATACCGCATAACAATTTGAATCGCATGATTCAAATTTAAAAGATGGNTTCGGCTATCACTTTGGGATGGACCTGCGGCGCATTAGCTTGTTGGT	No
Isolate_194	No	RCM	C1	Pig	7	No	Shigella flexneri	ATCC 29903	Enterobacteriaceae	Bacteria;Proteobacteria;Gammaproteobacteria;Enterobacterales;Enterobacteriaceae;Escherichia	X96963	99.9284	1/1397	100	NNNNNNNNNNNNTANNNNNTGCANGTCGAACGGTAACAGGAAGCAAGCTTGCTGCTTNGCTGACGAGTGGCGGACGGGTGAGTAATGTCTGGGAAACTGCCTGATGGAGGGGGATAACTACTGGAAACGGTAGCTAATACCGCATAACGTCGCAAGACCAAAGAGGGGGACCTTCGGGCCTCTTGCCATCGGATGTGCCCAGATGGGATTAGCTNGTNGGTGGGGTAACGGCTCACCNAGGCGACGATCCCTAGC	No
Isolate_195	No	RCM	C1	Pig	8	No	Limosilactobacillus mucosae	S32	Lactobacillaceae	Bacteria;Firmicutes;Bacilli;Lactobacillales;Lactobacillaceae;Limosilactobacillus	AF126738	100	0/1434	100	NNNNNNNNNNNNNNNNNNNTGCANGTCGAACGCGTTGGCCCAACTGATTGNACGTGCTTGCACGGACTTGACGTTGGTTTACCAGCGAGTGGCGNACGGGTGAGTAACACGTAGGTAACCTGCCCCAAAGCGGGGGATAACATTTGGAAACAGATGCTAATACCGCATAACAATTTGAATCGCATGATTCAAATTTAAAAGATGGNTTCGGCTATCACTTTGGGATGGACCTGCGGCGCATTAGCTTGTTGGTAG	No
Isolate_196	No	RCM	C1	Pig	9	No	Streptococcus gallolyticus subsp. pasteurianus	CIP 107122	Streptococcaceae	Bacteria;Firmicutes;Bacilli;Lactobacillales;Streptococcaceae;Streptococcus;Streptococcus gallolyticus	DQ232528	99.7853	3/1397	99.4562	NNNNNNNNNNNNNNNNAAANNNNNNNNAGTANGAACGCTGACTACTTTAGCTTGCTAGAGTAGAAGGAGTTGCGAACGGNTGAGTAACGCGTAGGTAACCTGCCTACTAGCGGGGGATAACTATTGGAAACGATAGCTAATACCGCATAACAGTGTTTAACACATGTTAGATGCTTGAAAGATGCAATTGCATCACTAGTAGATGGACCTGCGTTGTATTAGCTAGTTGGTGNNNNNNGGGTAACGGCCCACCAA	No
Isolate_197	No	RCM	C1	Pig	11	No	Ligilactobacillus salivarius	BCRC 14759	Lactobacillaceae	Bacteria;Firmicutes;Bacilli;Lactobacillales;Lactobacillaceae;Ligilactobacillus	CP024067	99.789	3/1422	100	NNNNNNNNNNNNTNNACNTGCNAGTCGAACGAAACTTTCTTACACCGAATGCTTGCATTCACCGTAAGAAGTTGAGTGGCGGACGGGTGAGTAACACGTGGGTAACCTGCCTNAAAGAAGGGGATAACACTTGGAAACAGGTGCTAATACCGTATATCTCTAAGGATCGCATGATNCTTAGATGAAAGATGGTTCTGCTATCGCTTTTAGATGGACCCGCGGCGTATTAACTAGTTGGTGGGGTAACGGCCTACC	No
Isolate_198	No	BBE	C2	Pig	8	No	Shigella flexneri	ATCC 29903	Enterobacteriaceae	Bacteria;Proteobacteria;Gammaproteobacteria;Enterobacterales;Enterobacteriaceae;Escherichia	X96963	99.4232	8/1387	100	NNNNGGGGGCTNNNNNGCAAGTCNNACGGTNNNAGNNNNNAAGCTTGCTNCTTNGCTGACGAGTGGCGGACGGGTGAGTAATGTCTGGGAAACTGCCTGATGGAGGGGGATAACTACTGGAAACGGTAGCTAATACCGCATAACGTCGCAAGACCAAAGAGGGGGACCTTCGGGCCTCTTGCCATCGGATGTGCCCAGATGGGATTAGCTNGTNGGTGGGGTAACGGCTCACCNAGGCGANNNCGATCCCTAGCT	No
Isolate_199	No	BBE	C2	Pig	9	No	Shigella flexneri	ATCC 29903	Enterobacteriaceae	Bacteria;Proteobacteria;Gammaproteobacteria;Enterobacterales;Enterobacteriaceae;Escherichia	X96963	99.3474	9/1379	100	NNNGGGGGGCTANNNNNTGCNNGTCGAACGGTANNAGNAANNAGCTTGCNNNNTTTGCTGACGAGTGGCGGACGGGTGAGTAATGTCTGGGAAACTGCCTGATGGAGGGGGATAACTACTGGAAACGGTAGCTAATACCGCATAACGTCGNAAGACCAAAGAGGGGGACCTTCGGGCCTCTTGCCATCGGATGTGCCCAGATGGGATTAGCTNGTNGGTGGGGTAACGGCTCACCNAGGCGACGATCCCTAGCTG	No
Isolate_200	No	BBE	C2	Pig	10	No	Limosilactobacillus reuteri subsp. kinnaridis	AP3	Lactobacillaceae	Bacteria;Firmicutes;Bacilli;Lactobacillales;Lactobacillaceae;Limosilactobacillus;Limosilactobacillus reuteri	MT823192	99.5819	6/1435	100	NNNGGGGNNNCCNANNNNTGCANNTCGTACGCACTGGCCCAACTGATTNNTGGTGCTTGCACCTGATTGACGATGGATCACCAGTGAGTGGCGGACGGGTGAGTAACACGTAGGTAACCTGCCCCGGAGCGGGGGATAACATTTGGAAACAGATGCTAATACCGCATAACAACAAAAGCCACATGGCTTTTGTTTGAAAGATGGCTTTGGCTATCACTCTGGGATGGACCTGCGGTGCATTAGCNNNNNTAGNTN	No
Isolate_201	No	BHIS	C2	Pig	1	No	Shigella flexneri	ATCC 29903	Enterobacteriaceae	Bacteria;Proteobacteria;Gammaproteobacteria;Enterobacterales;Enterobacteriaceae;Escherichia	X96963	99.9262	1/1355	100	NNNNNNNNNNNNNNNNNNNNNANGTNGAACNGNNNNAGNNNNNNNNGCTTGCTGCTTCGCTGACGAGTGGCGGACGGGTGAGTAATGTCTGGGAAACTGCCTGATGGAGGGGGATAACTACTGGAAACGGTAGCTAATACCGCATAACGTCGCAAGACCAAAGAGGGGGACCTTCNGGCCTCTTGCCATCGGATGTGCCCAGATGGGATTAGCTNGTNGGTGGGGTAACGGCTCACCNAGGCGACGATCCCTAGC	No
Isolate_202	No	BHIS	C2	Pig	2	No	Shigella flexneri	ATCC 29903	Enterobacteriaceae	Bacteria;Proteobacteria;Gammaproteobacteria;Enterobacterales;Enterobacteriaceae;Escherichia	X96963	99.856	2/1389	100	NNNNNNNNNNNNNNNNNNNNNCAAGTCGANCGGTAACAGNAANNAGCTTGCTGNTTNGNTGACGAGTGGCGGACGGGTGAGTAATGTCTGGNAAACTGCCTGATGGAGGGGGATAACTACTGGAAACGGTAGCTAATACCGCATAACGTCGCAAGACCAAAGAGGGGGACCTTCGGGCCTCTTGCCATCGGATGTGCCCAGATGGGATTAGCTAGTAGGTGGGGTAAAGGCTCACCTAGGCGACGATCCCTAGCT	No
Isolate_203	No	BHIS	C2	Pig	3	No	Streptococcus gallolyticus subsp. pasteurianus	CIP 107122	Streptococcaceae	Bacteria;Firmicutes;Bacilli;Lactobacillales;Streptococcaceae;Streptococcus;Streptococcus gallolyticus	DQ232528	99.6981	4/1325	99.4562	NNNNNNNNNNNNNNNNNNNNNNNNNNNNANNNNNNANNNNNGNNNNNACNNTTNNCTTGCTANAGTAGAAGGAGTTGNNAACGGNTGNNTAACGCGTAGGTAACCTGCCTACTAGCGGGGGANAACTATTGGAAACGATAGCTAATACCGCATAACAGTGTTTAACACATGTTAGATGCTTGAAAGATGCAATTGCATCACTAGTAGATGGACCTGCGTTGTATTAGCTAGTTGGTGGGGTAACGGCCCACCAAG	No
Isolate_204	No	BHIS	C2	Pig	4	No	Limosilactobacillus reuteri subsp. kinnaridis	AP3	Lactobacillaceae	Bacteria;Firmicutes;Bacilli;Lactobacillales;Lactobacillaceae;Limosilactobacillus;Limosilactobacillus reuteri	MT823192	99.6873	4/1279	100	NNNNNNNNNNNNNNNNNNNNNNNNNNNNNNAGTCGTACGCACTGNCCCANCTGATTNNTGNNGCTNGCACNNGANTGACGATNNNNNACCAGTGAGTGGNGGANGGNTGAGNANCACNTNNNTAANCTGCCCCGGNGCGGNNNATAACATTTGGAAACAGANGNNAATACCGCNTAACAACAAAAGCCACNTGGCTTTTNTTTGAAAGATGGCTTTGGCTATCACNCTGGGATGGACCTGCGGTGCATNNTAGCT	No
Isolate_205	No	BHIS	C2	Pig	6	No	Escherichia fergusonii	ATCC 35469	Enterobacteriaceae	Bacteria;Proteobacteria;Gammaproteobacteria;Enterobacterales;Enterobacteriaceae;Escherichia	CU928158	99.1894	11/1357	100	NNNNNNNNNNNNNNNNNNNNNNNNNNNTCNNAANNNNNAANNNNNNNNAAGCTTGCTTCTTTGCTGACGAGNGGCGGACGGGTGAGTAATGTCTGGNAAACTGCCTGATGGAGGGNGATAACTACTGGAAACGGTAGCTAATACCGCATAACGTCGCAAGACCAAAGAGGGGGACCTTCGGGCCTCTTGCCATCGGATGTGCCCAGATGGGATTAGCNNNTNGGTGGGGTAACGGCTCACCNAGGCGACGATCCC	No
Isolate_206	No	GAM	C2	Pig	1	No	Shigella flexneri	ATCC 29903	Enterobacteriaceae	Bacteria;Proteobacteria;Gammaproteobacteria;Enterobacterales;Enterobacteriaceae;Escherichia	X96963	99.8562	2/1391	100	NNNNNNGGNNNNNNNNNATGCAANTCGAACGGTAACAGGAAGCAGCTTGCTGCTTCGCTGACGAGTGGCGGACGGGTGAGTAATGTCTGGGAAACTGCCTGATGGAGGGGGATAACTACTGGAAACGGTAGCTAATACCGCATAACGTCGCAAGACCAAAGAGGGGGACCTTCGGGCCTCTTGCCATCGGATGTGCCCAGATGGGATTAGCTNGTNGGTGGGGTAACGGCTCACCTAGGCGACGATCCCTAGCTG	No
Isolate_207	No	GAM	C2	Pig	2	No	Shigella flexneri	ATCC 29903	Enterobacteriaceae	Bacteria;Proteobacteria;Gammaproteobacteria;Enterobacterales;Enterobacteriaceae;Escherichia	X96963	99.8539	2/1369	100	NNNNNNNNGGGNNNNNNNNNTNCAAGTCGAACGGTNNNNANNNANNNAGCTTGCTGCTTNGCTGACGAGTGGCGGACGGGTGAGTAATGTCTGGGAAACTGCCTGATGGAGGGGGATAACTACTGGAAACGGTAGCTAATACCGCATAACGTCGCAAGACCAAAGAGGGGGACCTTCGGGCCTCTTGCCATCNGATGTGCCCAGATGGGATTAGCTNGTNGGTGGGGTAACGGCTCACCNAGGCGACGATCCCTA	No
Isolate_208	No	GAM	C2	Pig	3	No	Phocaeicola vulgatus	ATCC 8482	Bacteroidaceae	Bacteria;Bacteroidetes;Bacteroidia;Bacteroidales;Bacteroidaceae;Phocaeicola	CP000139	99.8547	2/1376	100	NNNNNNNNNNNNNNNNNNNNNCANGTCGAGGGGCAGCATGGTCTTAGCTTGCTAANNNNNATGGCGACCGGCGCACGGGTGAGTAACACGTATCCAACCTGCCGTCTACTCTTGGACAGCCTTCTGAAAGGAAGATTAATACAAGATGGCATCATGAGTCCNCATGTNCACATGATTAAAGGNATTCCGGTAGACGATGGGGATGCGTTCCATTAGATAGTAGGCGGGGTAACGGCCCACCTAGTCTTCGATGGA	No
Isolate_209	No	GAM	C2	Pig	5	No	Phocaeicola vulgatus	ATCC 8482	Bacteroidaceae	Bacteria;Bacteroidetes;Bacteroidia;Bacteroidales;Bacteroidaceae;Phocaeicola	CP000139	99.7057	4/1359	100	NNNNNNNNNNNNNNNNNNNNANNNNGTCGAGGGGCAGCATNGGTCNNTAGCTTGCTAANNNNNATGGCGACCGGCGCACGGGTNNGTAACACGTATCCAACCTGCCGTCTACTCTTGGACAGCCTTCTGAAAGGAAGATTAATACAAGATGGCATCATGAGTCCNCATGNNCACATGATTAAAGGNATTCCGGTAGACGATGGGGATGCGTTCCATTAGATAGTAGGCGNNGGGTAACGGCCCACCTAGTCTTCG	No
Isolate_210	No	GAM	C2	Pig	6	No	Phocaeicola vulgatus	ATCC 8482	Bacteroidaceae	Bacteria;Bacteroidetes;Bacteroidia;Bacteroidales;Bacteroidaceae;Phocaeicola	CP000139	99.7805	3/1367	100	NNNNNNNNNNNNNNANNNNNNNANGTCGAGGGGCAGCATGGNTCTTAGCTTGCTAANNCNGATGGCGACCGGCGCACGGGTGAGTAACACGTATCCAACCTGCCGTCTACTCTTGGACAGCCTTCTGAAAGGAAGATTAATACAAGATGGCATCATGAGTCCNCATGTNCACATGATTAAAGGNATTCCGGTAGACGATGGGGATGCGTTCCATTAGATAGTAGGCGGGGTAACGGCCCACCTAGTCTTCGATGG	No
Isolate_211	No	GAM	C2	Pig	7	No	Shigella flexneri	ATCC 29903	Enterobacteriaceae	Bacteria;Proteobacteria;Gammaproteobacteria;Enterobacterales;Enterobacteriaceae;Escherichia	X96963	99.7157	4/1407	100	NNNNNNGNGGNNNNNNNNNTGCANGTCGAACGGTAACAGNAANCAGCTTGCTGCTTNGCTGACGAGTGGCGGACGGGTGAGTAATGTCTGGGAAACTGCCTGATGGAGGGGGATAACTACTGGAAACGGTAGCTAATACCGCATAACGTCGCAAGACCAAAGAGGGGGACCTTCGGGCCTCTTGCCATCGGATGTGCCCAGATGGGATTAGCTAGTAGGTGGGGTAAAGGCTCACCTAGGCGACGATCCCTAGCT	No
Isolate_212	No	GAM	C2	Pig	8	No	Streptococcus gallolyticus subsp. pasteurianus	CIP 107122	Streptococcaceae	Bacteria;Firmicutes;Bacilli;Lactobacillales;Streptococcaceae;Streptococcus;Streptococcus gallolyticus	DQ232528	100	0/1408	99.4562	NNNNNNNNNNNNNNNNNNNNNGCNAGTAGAACGCTGACTACTTTAGCTTGCTAGAGTAGAAGGAGTTGCGAACGGGTGAGTAACGCGTAGGTAACCTGCCTACTAGCGGGGGATAACTATTGGAAACGATAGCTAATACCGCATAACAGTGTTTAACACATGTTAGATGCTTGAAAGATGCAATTGCATCACTAGTAGATGGACCTGCGTTGTATTAGCTAGTTGGTGGGGTAACGGCCCACCAAGGCGACGATA	No
Isolate_213	No	GAM	C2	Pig	9	No	Shigella flexneri	ATCC 29903	Enterobacteriaceae	Bacteria;Proteobacteria;Gammaproteobacteria;Enterobacterales;Enterobacteriaceae;Escherichia	X96963	99.4131	8/1363	100	NNNNGGGGGNNNTANNNNNNCAAGTCNNNNNNNNNNNNNNNNNNNAGCTTGCTGCTTCGCTGACGAGTGGCGGACGGGTGAGTAATGTCTGGGAAACTGCCTGATGGAGGGGGATAACTACTGGAAACGGTAGCTAATACCGCATAACGTCGCAAGACCAAAGAGGGGGACCTTCGGGCCTCTTGCCATCGGATGTGCCCAGATGGGATTAGCTNGTNGGTGGGGTAACGGCTCACCNAGGCGACGATCCCTAGC	No
Isolate_214	No	GAM	C2	Pig	10	No	Phascolarctobacterium succinatutens	YIT 12067	Acidaminococcaceae	Bacteria;Firmicutes;Negativicutes;Acidaminococcales;Acidaminococcaceae;Phascolarctobacterium	AEVN01000008	99.8001	3/1501	100	NNNGNNNNNNNNNNANNNNNAGCNAGTCGNACGNNNNNAAGTTNAACACCAAGTATTTCATCCGCTGAAGTGTAGCGGTAAAAATTGCGAAGNAATTTTTACTACGCATTAAAAGCATGAACTAACANGGNGGTTGAAGTATTAGGTGTTGAACTTTCTTAGTGGCGAACGGGTGAGTAACGCGTGGGCAACCTGCCCTCTAGATGGGGACAACATCCCGAAAGGGGTGCTAATACCGAATGTGACAGCAATCTC	No
Isolate_215	No	LKV	C2	Pig	1	No	LFHY_s	B1147	Enterobacteriaceae	Bacteria;Proteobacteria;Gammaproteobacteria;Enterobacterales;Enterobacteriaceae;Escherichia	LFHY01000009	99.7843	3/1391	100	NNNGNNNNNNNNTNNNNNTGCANGTCGAACGGTAACANNNANNNNNGCTTGCTGCTTNGCTGACGAGTGGCGGACGGGTGAGTAATGTCTGGGAAACTGCCTGATGGAGGGGGATAACTACTGGAAACGGTAGCTAATACCGCATAACGTCGCAAGACCAAAGAGGGGGACCTTCGGGCCTCTTGCCATCGGATGTGCCCAGATGGGATTAGCTAGTAGGTGGGGTAACGGCTCACCTAGGCGACGATCCCTAGC	No
Isolate_216	No	LKV	C2	Pig	2	No	Ligilactobacillus agilis	DSM 20509	Lactobacillaceae	Bacteria;Firmicutes;Bacilli;Lactobacillales;Lactobacillaceae;Ligilactobacillus	AYYP01000002	99.7173	4/1415	100	NNNGGNNNNCTNNANNNGCANNTCGANCGCTTTTTTCANTCATCGTAGCTTGCTACACCGATTGAAAATTGAGTGGCGAACGGGTGAGTAACACGTGGGTAACCTGCCCAAAAGAGGGGGATAACACTTGGAAACAGGTGCTAATACCGCATAACCATGATGACCGCATGGTCATTATGTAAAAGATGGTTTCGGCTATCACTTTTGGATGGACCCGCGGCGTATTAACTTGTTGGTGGGNGTANACGGCCTACC	No
Isolate_217	No	LKV	C2	Pig	3	No	Faecalicoccus pleomorphus	DSM 20574	Erysipelotrichaceae	Bacteria;Firmicutes;Erysipelotrichia;Erysipelotrichales;Erysipelotrichaceae;Faecalicoccus	ATUT01000005	99.278	10/1385	100	NNNGGNNNNCTNNANNTGCANGTCGANCGGACTAAAGAGAAAAGCTTGCTTTTTTTGGAAGTCAGTGGCGAACGGGTGAGTAACACGTAGGTAACCTGCCCATGTGCCCGGGATAATTTCTGGAAACGGAAACTAAAACCGGATAGGTAGGGATCTCGCATGAGGACCTTATTAAAGGGGCTGCGGCCCTGAACATGGATGGACCTGCGGTGCATTAGCTGGTTGGTGGGGTAACGGCCTACCAAGGCGACGATG	No
Isolate_218	No	LKV	C2	Pig	4	No	Phocaeicola vulgatus	ATCC 8482	Bacteroidaceae	Bacteria;Bacteroidetes;Bacteroidia;Bacteroidales;Bacteroidaceae;Phocaeicola	CP000139	99.4148	8/1367	100	NNNNNNNNCTTNNNNTGCANGTCGAGGGGCAGCATGGTCTTAGCTTGCTAANNNNNATGGCGACCGGCGCACGGGTGAGTAACACGTATCCAACCTGCCGTCTACTCTTGGACAGCCTTCTGAAAGGAAGATTAATACAAGATGGCATCATGAGTCCNCATGTTCACATGATTAAAGGTATTCCGGTAGACGATGGGGATGCGTTCCATTAGATAGTAGGCGGGGTAACGGCCCACCTAGTCTTCGATGGATAGG	No
Isolate_219	No	LKV	C2	Pig	5	No	LFHY_s	B1147	Enterobacteriaceae	Bacteria;Proteobacteria;Gammaproteobacteria;Enterobacterales;Enterobacteriaceae;Escherichia	LFHY01000009	99.5677	6/1388	100	NNNGGGGNNNNNTNNNNTGCAAGTCGAACGGTANNAGGANNNNNGCTTGCTGCTNNNCTGACGAGTGGCGGACGGGTGAGTAATGTCTGGGAAACTGCCTGATGGAGGGGGATAACTACTGGAAACGGTAGCTAATACCGCATAACGTCGCAAGACCAAAGAGGGGGACCTTCGGGCCTCTTGCCATCGGATGTGCCCAGATGGGATTAGCTAGTAGGTGGGGTAACGGCTCACCTAGGCGACGATCCCTAGCTG	No
Isolate_220	No	LKV	C2	Pig	7	No	Phocaeicola vulgatus	ATCC 8482	Bacteroidaceae	Bacteria;Bacteroidetes;Bacteroidia;Bacteroidales;Bacteroidaceae;Phocaeicola	CP000139	99.3455	9/1375	100	NNNNNNNGCTTNNNNNNTGCAAGTCGAGGGGCAGCATGGNTCTTAGCTTGCTAANNCNNATGGCGACCGGCGCACGGGTGAGTAACACGTATCCAACCTGCCGTCTACTCTTGGACAGCCTTCTGAAAGGAAGATTAATACAAGATGGCATCATGAGTCCNCATGTTCACATGATTAAAGGTATTCCGGTAGACGATGGGGATGCGTTCCATTAGATAGTAGGCGGGGTAACGGCCCACCTAGTCTTCGATGGAT	No
Isolate_221	No	LKV	C2	Pig	8	No	Faecalicoccus pleomorphus	DSM 20574	Erysipelotrichaceae	Bacteria;Firmicutes;Erysipelotrichia;Erysipelotrichales;Erysipelotrichaceae;Faecalicoccus	ATUT01000005	99.3511	9/1387	100	NNNGNGNNNNCNANNNNTGCANGTCGAACGGACTAANGAGAAANGCTTGCTTTTTTTGGAAGTCAGTGGCGAACGGGTGAGTAACACGTAGGTAACCTGCCCATGTGCCCGGGATAATTTCTGGAAACGGAAACTAAAACCGGATAGGTAGGGATCTCGCATGAGGACCTTATTAAAGGGGCTGCGGCCCTGAACATGGATGGACCTGCGGTGCATTAGCTGGTTGGTGGGGTAACGGCCNTACNCAAGGCGANN	No
Isolate_222	No	LKV	C2	Pig	9	No	Phocaeicola vulgatus	ATCC 8482	Bacteroidaceae	Bacteria;Bacteroidetes;Bacteroidia;Bacteroidales;Bacteroidaceae;Phocaeicola	CP000139	99.4931	7/1381	100	NNNNNNNNNGCTTNNNNNNTGCAANTCGAGGGGCAGCATGGTCTTAGCTTGCTAANNNNNATGGCGACCGGCGCACGGGTGAGTAACACGTATCCAACCTGCCGTCTACTCTTGGACAGCCTTCTGAAAGGAAGATTAATACAAGATGGCATCATGAGTCCNCATGTTCACATGATTAAAGGTATTCCGGTAGACGATGGGGATGCGTTCCATTAGATAGTAGGCGGGGTAACGGCCCACCTAGTCTTCGATGGA	No
Isolate_223	No	LKV	C2	Pig	10	No	Parabacteroides distasonis	ATCC 8503	Porphyromonadaceae	Bacteria;Bacteroidetes;Bacteroidia;Bacteroidales;Porphyromonadaceae;Parabacteroides	CP000140	99.2647	10/1360	100	NNNNNNNNNNNNNNNNNNNNGCAAGTCGAGGGGCAGNNNNNGGTAGCAATACCNNNNNNGCGACCGGCGCACGGGTGAGTAACGCGTATGCAACTTNCCTATCAGAGGGGGATAACCCGGCGAAAGTCGGACTAATACCGCATGAAGCAGGGGCCCCGCATGGGGATATTTGCTAAAGATTCATCGCTGATAGATAGGCATGCGTTCCATTAGGCAGTTGGCGGGGTAACGGCCCACCAAACCGACGATGGATAG	No
Isolate_224	No	MRS	C2	Pig	3	No	Shigella flexneri	ATCC 29903	Enterobacteriaceae	Bacteria;Proteobacteria;Gammaproteobacteria;Enterobacterales;Enterobacteriaceae;Escherichia	X96963	99.2006	11/1376	100	NNNNNNNNNNNNNNNNNNNNNNNNNNTNNGNNNNNNNNNNNNNNNNNNNACTTCTTTTGCAACCCACTCCCATGGTGTGACGGGCGGTGTGTACAAGGCCCGGGAACGTATTCACCGTGGCATTCTGATCCACGATTACTAGCGATTCCGACTTCATGGAGTCGAGTTGCAGACTCCAATCCGGACTACGACGCACTTTATGAGGTCCGCTTGCTCTCGCGAGGTCGCTTCTCTTTGTATGCGCCATTGTAGCAC	No
Isolate_225	No	MRS	C2	Pig	5	No	Ligilactobacillus agilis	DSM 20509	Lactobacillaceae	Bacteria;Firmicutes;Bacilli;Lactobacillales;Lactobacillaceae;Ligilactobacillus	AYYP01000002	99.9294	1/1417	100	NNNNNNNNNNNNNANNNNNNNNNNCANGTCGAACGNTTTTTNNANTCATCGTAGCTTGCTACACCGATTGAAAATTGAGTGGCGAACGGGTGAGTAACACGTGGGTAACCTGCCCAAAAGAGGGGGATAACACTTGGAAACAGGTGCTAATACCGCATAACCATGATGACCGCATGGTCATTATGTAAAAGATGGTTTCGGCTATCACTTTTGGATGGACCCGCGGCGTATTAACTTGTTGGTGGGGTAACGGCC	No
Isolate_226	No	MRS	C2	Pig	6	No	Streptococcus gallolyticus subsp. pasteurianus	CIP 107122	Streptococcaceae	Bacteria;Firmicutes;Bacilli;Lactobacillales;Streptococcaceae;Streptococcus;Streptococcus gallolyticus	DQ232528	99.8586	2/1414	99.4562	NNNNNGGGGNNNNNNNNNNNNTNCANGTAGAACGCTGACTACTTTAGCTTGCTAGAGTAGAAGGAGTTGCGAACGGGTGAGTAACGCGTAGGTAACCTGCCTACTAGCGGGGGATAACTATTGGAAACGATAGCTAATACCGCATAACAGTGTTTAACACATGTTAGATGCTTGAAAGATGCAATTGCATCACTAGTAGATGGACCTGCGTTGTATTAGCTAGTTGGTGNGGGTAACGGCCCACCAAGGCGACGA	No
Isolate_227	No	MRS	C2	Pig	7	No	Streptococcus orisratti	DSM 15617	Streptococcaceae	Bacteria;Firmicutes;Bacilli;Lactobacillales;Streptococcaceae;Streptococcus	ARCG01000072	99.0182	14/1426	100	NNNGGGGGGGNNNNNNNNNNTGCANGTGGANCGCATGATTGATACCGGAGCTTGCTCCACCATTAATCATGAGTCGCGAACGGGTGAGTAACGCGTAGGTAACCTACCTCATAGCGGGGGATAACTATTGGAAACGATAGCTAATACCGCATAACAGTCTTTAACCCATGTTAGAGATTTGAAAGGGGCAAGAGCTTCACTATGAGATGGACCTGCGTTGTATTAGCTAGTTGGTGAGGTAAAGGCTCACCAAGG	No
Isolate_228	No	MRS	C2	Pig	8	No	Shigella flexneri	ATCC 29903	Enterobacteriaceae	Bacteria;Proteobacteria;Gammaproteobacteria;Enterobacterales;Enterobacteriaceae;Escherichia	X96963	99.6408	5/1392	100	NNNNNNNGGGNNNNNNNNNNCNNGNCGAACGGTAACAGGAAGAAGCTTGCTNCTTNGCTGACGAGTGGCGGACGGGTGAGTAATGTCTGGGAAACTGCCTGATGGAGGGGGATAACTACTGGAAACGGTAGCTAATACCGCATAACGTCGCAAGACCAAAGAGGGGGACCTTCGGGCCTCTTGCCATCGGATGTGCCCAGATGGGATTAGCTNGTNGGTGGGGTAACGGCTCACCNAGGCGACGATCCCTAGCTG	No
Isolate_229	No	MRS	C2	Pig	10	No	Shigella flexneri	ATCC 29903	Enterobacteriaceae	Bacteria;Proteobacteria;Gammaproteobacteria;Enterobacterales;Enterobacteriaceae;Escherichia	X96963	99.9277	1/1384	100	NNNNNNNNNNNNNNNNNNNNNCNNNTCGAACGGTAACAGGAANNAGCTTGCTGCTTNGCTGACGAGTGGCGGACGGGTGAGTAATGTCTGGGAAACTGCCTGATGGAGGGGGATAACTACTGGAAACGGTAGCTAATACCGCATAACGTCGCAAGACCAAAGAGGGGGACCTTCGGGCCTCTTGCCATCNGATGTGCCCAGATGGGATTAGCTNGTNGGTGNNNGGGTAACGGCTCACCTAGGCGACGATCCCTA	No
Isolate_230	No	RCM	C2	Pig	1	No	Streptococcus gallolyticus subsp. pasteurianus	CIP 107122	Streptococcaceae	Bacteria;Firmicutes;Bacilli;Lactobacillales;Streptococcaceae;Streptococcus;Streptococcus gallolyticus	DQ232528	99.7843	3/1391	99.4562	NNNNNNNNNNNNNNNNNNNNGCNAGNTNNAACGCNNNNNNNCTNNNNCTNGCTNNNNGTNNAAGGAGTNGCGAACGGGTGAGTNACGCGTAGGTAACCTGCCTACTAGCGGGGGANAACTATTGGAAACGATAGCTAATACCGCATAACANNNNTTAACACATGTTAGATGCTTGAAAGATGCAANNNCATCACTAGTAGATGGACCTGCGTTGTATTAGCTAGTTGGTGGGGTAACGGCCCACCAAGGCGACGA	No
Isolate_231	No	RCM	C2	Pig	2	No	LFHY_s	B1147	Enterobacteriaceae	Bacteria;Proteobacteria;Gammaproteobacteria;Enterobacterales;Enterobacteriaceae;Escherichia	LFHY01000009	99.429	8/1401	100	NNGGNNNGCTNNNNNTNNAAGTCGAACGGTAACAGNAAGNAGCTTGCNNNTTTGCTGACGAGTGGCGGACGGGTGAGTAATGTCTGGGAAACTGCCTGATGGAGGGGGATAACTACTGGAAACGGTAGCTAATACCGCATAACGTCGCANNACCAAAGAGGGGGACCTTCGGGCCTCTTGCCATCGGATGTGCCCAGATGGGATTAGCTNGTNGGTGGGGTAACGGCTCACNNNGGCGACGATCCCTAGCTGGTC	No
Isolate_232	No	RCM	C2	Pig	3	No	Escherichia coli	ATCC 11775	Enterobacteriaceae	Bacteria;Proteobacteria;Gammaproteobacteria;Enterobacterales;Enterobacteriaceae;Escherichia	X80725	99.4953	7/1387	97.9508	NNNGNNNGCTNNNNTGCANGTCGAACGGTAACAGNAAGNAGCTTGCTNNTTTGCTGACGAGTGGCGGACGGGTGAGTAATGTCTGGGAAACTGCCTGATGGAGGGGGATAACTACTGGAAACGGTAGCTAATACCGCATAACGTCGNNAGACCAAAGAGGGGGACCTTCGGGCCTCTTGCCATCGGATGTGCCCAGATGGGATTAGCTNGTNGGTGGGGTAACGGCTCACCNAGGCGACGATCCCTAGCTGGTCT	No
Isolate_233	No	RCM	C2	Pig	5	No	Escherichia coli	ATCC 11775	Enterobacteriaceae	Bacteria;Proteobacteria;Gammaproteobacteria;Enterobacterales;Enterobacteriaceae;Escherichia	X80725	99.2759	10/1381	97.9508	NNGGGGGGCTNNNNTGCAAGTCGNACGGTAACAGGAANNAAGCTTGCTGCTTNGCTGACGAGTGGCGGACGGGTGAGTAATGTCTGGGAAACTGCCTGATGGAGGGGGATAACTACTGGAAACGGTAGCTAATACCGCATAACGTCGCNNNACCAAAGAGGGGGACCTTCNGGCCTCTTGCCATCGGATGTGCCCAGATGGGATTAGCTNGTNGGTGGGGTAACGGCTCACCNAGGCGACGATCCCTAGCTGGTC	No
Isolate_234	No	RCM	C2	Pig	6	No	Shigella flexneri	ATCC 29903	Enterobacteriaceae	Bacteria;Proteobacteria;Gammaproteobacteria;Enterobacterales;Enterobacteriaceae;Escherichia	X96963	99.4273	8/1397	100	NNGGGGGGCTNNNNNGCANGTCGAACGGTAACAGGANNNAGCTTGCTGCTTCGCTGACGAGTGGCGGACGGGTGAGTAATGTCTGGGAAACTGCCTGATGGAGGGGGATAACTACTGGAAACGGTAGCTAATACCGCATAACGTCGCAANACCAAAGAGGGGGACCTTCGGGCCTCTTGCCATCGGATGTGCCCAGATGGGATTAGCTNGTNGGTGGGGTAACGGCTCACCNAGGCGACGATCCCTAGCTGGTCT	No
Isolate_235	No	RCM	C2	Pig	7	No	Streptococcus gallolyticus subsp. pasteurianus	CIP 107122	Streptococcaceae	Bacteria;Firmicutes;Bacilli;Lactobacillales;Streptococcaceae;Streptococcus;Streptococcus gallolyticus	DQ232528	99.7181	4/1419	99.4562	NNNGGNGNGCTANNNNTGCANGTAGANCGCTGACTACTTTAGCTTGCTAGAGTAGAAGGAGTTGCGAACGGGTGAGTAACGCGTAGGTAACCTGCCTACTAGCGGGGGATAACTATTGGAAACGATAGCTAATACCGCATAACAGTGTTTAACACATGTTAGATGCTTGAAAGATGCAATTGCATCACTAGTAGATGGACCTGCGTTGTATTAGCTAGTTGGTGGGGTAACGGCCCACCAAGGCGACGATACATA	No
Isolate_236	No	RCM	C2	Pig	8	No	Shigella flexneri	ATCC 29903	Enterobacteriaceae	Bacteria;Proteobacteria;Gammaproteobacteria;Enterobacterales;Enterobacteriaceae;Escherichia	X96963	99.2867	10/1402	100	NNNGGGNGGCTNNNNTGCANGTCGAACGGTANCAGNNANNNAAGCTTGCTGNTTNGCTGACGAGTGGCGGACGGGTGAGTAATGTCTGGGAAACTGCCTGATGGAGGGGGATAACTACTGGAAACGGTAGCTAATACCGCATAACGTCGCAAGACCAAAGAGGGGGACCTTCGGGCCTCTTGCCATCGGATGTGCCCAGATGGGATTAGCTAGTAGGTGGGGTAAAGGCTCACCTAGGCGACGATCCCTAGCTGG	No
Isolate_237	No	BHIS	C3	Pig	2	No	Clostridium perfringens	ATCC 13124	Clostridiaceae	Bacteria;Firmicutes;Clostridia;Clostridiales;Clostridiaceae;Clostridium	CP000246	99.9254	1/1340	100	NNNGNNNNNNNNNNNNNNNNTGCNAGTCGAGCGATGAAGTTTCCTTCNGGAANNGGATNANCGGCGGACGGGTGAGTANNACGTGGGTAANCTGCNTCNTNNANTGGAATAGCCTTCCNANAGGAAGATTAATACCGCATAANGTTGAAAGATGGCATCATCATTNAACCAAAGGAGCNATCCNCNNTGAGATGGACCCGCGGCGCANTAGCTAGTTGGTGGGGTAACGGCCTACCANGGCGACGATGCGTAGCC	No
Isolate_238	No	LKV	C3	Pig	7	No	Faecalicoccus pleomorphus	DSM 20574	Erysipelotrichaceae	Bacteria;Firmicutes;Erysipelotrichia;Erysipelotrichales;Erysipelotrichaceae;Faecalicoccus	ATUT01000005	99.6451	5/1409	100	NNNGGGNNNNNTNNNNNNNGCANGTCGAACGGACTAAAGAGAAANGCTTGCTTTTTTTGGAAGTCAGTGGCGAACGGGTGAGTAACACGTAGGTAACCTGCCCATGTGCCCGGGATAATTTCTGGAAACGGAAACTAAAACCGGATAGGTAGGGATCTCGCATGAGGACCTTATTAAAGGGGCTGCGGCCCTGAACATGGATGGACCTGCGGTGCATTAGCTGGTTGGTGGGGTAACGGCCTACCAAGGCGACGA	No
Isolate_239	No	MRS	C3	Pig	2	No	Streptococcus caballi	151	Streptococcaceae	Bacteria;Firmicutes;Bacilli;Lactobacillales;Streptococcaceae;Streptococcus	EF364098	98.9458	14/1328	96.687	NNNNNNNNNNNNNNNNNNCATGCANGTGGANCGCACAGTTAGTATGTAGTTTACTACAACATTACTTGTGAGTCGCGNACGGGTGANTNACGCGNANGNNACCNGNCNTGNANCGGGGGATAACTATTGGAAACNATNGCTNATANCGNNTAACANTTGNTAACTNNNGNTATTANCTTGNAAGANGNNACNNCNTCACTNCNAGANGGANCTGCNTTGNANTANCTNNNTGGTGANGNAAANGNTCACCNAGGN	No
Isolate_240	No	RCM	C3	Pig	1	No	Streptococcus caballi	151	Streptococcaceae	Bacteria;Firmicutes;Bacilli;Lactobacillales;Streptococcaceae;Streptococcus	EF364098	98.0288	26/1319	96.687	NNNGGNNNNNTNNNNNTGCANGTGGNANCGCACNGTTAGTANGTAGTTTACNTACAACATTACTTGTGAGTCGCGNACGGGTGAGTNACGCNNANGNNNCCNGNCNTGNANCGGGGGATAACTATTGGAAACNATNGCTNATANCGNATAACANTTGATAACTNNNGNTATTANCTTGNAAGANGNNACNNCNTCACTNCNAGATGGANCTGCNTTGNANTANCTNGTTNGTGANGNAAAGGNTCACCNAGGNCA	Yes
* Based on EzBiocloud 16S based ID blast tool (version 20210707)
