# Supplementary material for: Structure-dependent degradation of milk oligosaccharides by newly isolated intestinal commensal bacterial strains from suckling piglets and rabbits
Source: BMC Microbiol. 2025 Aug 16;25:513. doi: 10.1186/s12866-025-04205-y (PMC12357397; doi:10.1186/s12866-025-04205-y)
Supplement: Supplementary file 3 — Supplementary Material 3. [file 12866_2025_4205_MOESM3_ESM.xls]

## Sheet: B. fragilis
Treatment	SCFA	Values*
Positive control	Acetate	2.71211		* Samples with concentrations below quantification limits (0,1 mM acetate; 0,05 mM propionate; 0,03 mM iso butyrate and butyrate; 0,025 mM isovalerate and valerate) were normalized to the respective quantification limit.
Positive control	Propionate	0.88382
Positive control	Isobutyrate	0.03
Positive control	Butyrate	0.03
Positive control	Isovalerate	0.22203
Positive control	Acetate	3.09016
Positive control	Propionate	0.84349
Positive control	Isobutyrate	0.03
Positive control	Butyrate	0.03
Positive control	Isovalerate	0.2424
Negative control	Acetate	0.46268
Negative control	Propionate	0.71735
Negative control	Isobutyrate	0.03
Negative control	Butyrate	0.03
Negative control	Isovalerate	0.16553
Negative control	Acetate	0.39099
Negative control	Propionate	0.68636
Negative control	Isobutyrate	0.03
Negative control	Butyrate	0.03
Negative control	Isovalerate	0.19711
LNT	Acetate	7.10198
LNT	Propionate	4.25492
LNT	Isobutyrate	0.05982
LNT	Butyrate	0.03
LNT	Isovalerate	0.97671
LNT	Acetate	6.58498
LNT	Propionate	6.34499
LNT	Isobutyrate	0.04487
LNT	Butyrate	0.03
LNT	Isovalerate	0.85138
2'-FL	Acetate	6.08674
2'-FL	Propionate	4.05129
2'-FL	Isobutyrate	0.21353
2'-FL	Butyrate	0.03
2'-FL	Isovalerate	0.95744
2'-FL	Acetate	6.82843
2'-FL	Propionate	7.40631
2'-FL	Isobutyrate	0.18702
2'-FL	Butyrate	0.03
2'-FL	Isovalerate	1.17065
6'-SL	Acetate	9.85486
6'-SL	Propionate	3.99925
6'-SL	Isobutyrate	0.06245
6'-SL	Butyrate	0.03
6'-SL	Isovalerate	0.70461
6'-SL	Acetate	9.11771
6'-SL	Propionate	7.31128
6'-SL	Isobutyrate	0.06839
6'-SL	Butyrate	0.03
6'-SL	Isovalerate	0.82262

## Sheet: B. Thetaiotaomicron
Treatment	SCFA	Values*
Positive control	Acetate	1.98824		* Samples with concentrations below quantification limits (0,1 mM acetate; 0,05 mM propionate; 0,03 mM iso butyrate and butyrate; 0,025 mM isovalerate and valerate) were normalized to the respective quantification limit.
Positive control	Propionate	0.55027
Positive control	Isobutyrate	0.03
Positive control	Butyrate	0.03
Positive control	Isovalerate	0.06223
Positive control	Acetate	2.30855
Positive control	Propionate	0.69747
Positive control	Isobutyrate	0.03
Positive control	Butyrate	0.03757
Positive control	Isovalerate	0.12479
Negative control	Acetate	1.09232
Negative control	Propionate	0.54329
Negative control	Isobutyrate	0.03
Negative control	Butyrate	0.03
Negative control	Isovalerate	0.13044
Negative control	Acetate	0.62817
Negative control	Propionate	0.70324
Negative control	Isobutyrate	0.03
Negative control	Butyrate	0.03
Negative control	Isovalerate	0.20111
LNT	Acetate	5.1873
LNT	Propionate	2.78775
LNT	Isobutyrate	0.03
LNT	Butyrate	0.05412
LNT	Isovalerate	0.47643
LNT	Acetate	6.31763
LNT	Propionate	6.25321
LNT	Isobutyrate	0.11746
LNT	Butyrate	0.05317
LNT	Isovalerate	0.96914
2'-FL	Acetate	5.3751
2'-FL	Propionate	3.15125
2'-FL	Isobutyrate	0.11442
2'-FL	Butyrate	0.05438
2'-FL	Isovalerate	0.55118
2'-FL	Acetate	5.40354
2'-FL	Propionate	5.69809
2'-FL	Isobutyrate	0.16917
2'-FL	Butyrate	0.06462
2'-FL	Isovalerate	0.86802
6'-SL	Acetate	1.94776
6'-SL	Propionate	2.61061
6'-SL	Isobutyrate	0.07239
6'-SL	Butyrate	0.04831
6'-SL	Isovalerate	0.49152
6'-SL	Acetate	2.60531
6'-SL	Propionate	4.38475
6'-SL	Isobutyrate	0.13759
6'-SL	Butyrate	0.06353
6'-SL	Isovalerate	0.81822

## Sheet: Bacteroides sp. D2
Treatment	SCFA	Values*
Positive control	Acetate	3.12153		* Samples with concentrations below quantification limits (0,1 mM acetate; 0,05 mM propionate; 0,03 mM iso butyrate and butyrate; 0,025 mM isovalerate and valerate) were normalized to the respective quantification limit.
Positive control	Propionate	0.82927
Positive control	Isobutyrate	0.03
Positive control	Butyrate	0.03
Positive control	Isovalerate	0.12091
Positive control	Acetate	3.30219
Positive control	Propionate	0.87183
Positive control	Isobutyrate	0.04264
Positive control	Butyrate	0.03
Positive control	Isovalerate	0.17489
Negative control	Acetate	4.03388
Negative control	Propionate	0.66328
Negative control	Isobutyrate	0.03
Negative control	Butyrate	0.03
Negative control	Isovalerate	0.16244
Negative control	Acetate	0.91134
Negative control	Propionate	0.97042
Negative control	Isobutyrate	0.03
Negative control	Butyrate	0.03
Negative control	Isovalerate	0.2345
LNT	Acetate	3.93991
LNT	Propionate	2.31126
LNT	Isobutyrate	0.06126
LNT	Butyrate	0.03227
LNT	Isovalerate	0.47154
LNT	Acetate	1.58016
LNT	Propionate	2.48221
LNT	Isobutyrate	0.03
LNT	Butyrate	0.03
LNT	Isovalerate	0.54248
LNT	Acetate	3.30757
LNT	Propionate	3.57337
LNT	Isobutyrate	0.06209
LNT	Butyrate	0.05539
LNT	Isovalerate	0.7227
2'-FL	Acetate	2.99703
2'-FL	Propionate	3.72723
2'-FL	Isobutyrate	0.20932
2'-FL	Butyrate	0.06209
2'-FL	Isovalerate	0.73594
2'-FL	Acetate	2.74675
2'-FL	Propionate	3.51184
2'-FL	Isobutyrate	0.14218
2'-FL	Butyrate	0.03
2'-FL	Isovalerate	0.92218
2'-FL	Acetate	3.8077
2'-FL	Propionate	5.55735
2'-FL	Isobutyrate	0.24342
2'-FL	Butyrate	0.03
2'-FL	Isovalerate	1.035
6'-SL	Acetate	1.02866
6'-SL	Propionate	2.14609
6'-SL	Isobutyrate	0.07836
6'-SL	Butyrate	0.03
6'-SL	Isovalerate	0.48235
6'-SL	Acetate	0.58149
6'-SL	Propionate	2.16452
6'-SL	Isobutyrate	0.03
6'-SL	Butyrate	0.03
6'-SL	Isovalerate	0.50819
6'-SL	Acetate	1.69368
6'-SL	Propionate	3.47287
6'-SL	Isobutyrate	0.09738
6'-SL	Butyrate	0.03
6'-SL	Isovalerate	0.70296

## Sheet: Bacteroides sp. 3_1_33FAA
Treatment	SCFA	Values*
Positive control	Acetate	3.3901		* Samples with concentrations below quantification limits (0,1 mM acetate; 0,05 mM propionate; 0,03 mM iso butyrate and butyrate; 0,025 mM isovalerate and valerate) were normalized to the respective quantification limit.
Positive control	Propionate	0.55851
Positive control	Isobutyrate	0.06391
Positive control	Butyrate	0.03
Positive control	Isovalerate	0.12521
Positive control	Acetate	3.20823
Positive control	Propionate	0.53395
Positive control	Isobutyrate	0.03
Positive control	Butyrate	0.03
Positive control	Isovalerate	0.13425
Negative control	Acetate	0.87142
Negative control	Propionate	0.5815
Negative control	Isobutyrate	0.03
Negative control	Butyrate	0.03
Negative control	Isovalerate	0.17158
Negative control	Acetate	0.68895
Negative control	Propionate	0.58578
Negative control	Isobutyrate	0.03
Negative control	Butyrate	0.03
Negative control	Isovalerate	0.15864
LNT	Acetate	2.91196
LNT	Propionate	1.42325
LNT	Isobutyrate	0.03
LNT	Butyrate	0.03
LNT	Isovalerate	0.2354
LNT	Acetate	3.84071
LNT	Propionate	7.97481
LNT	Isobutyrate	0.11058
LNT	Butyrate	0.03
LNT	Isovalerate	0.89001
2'-FL	Acetate	2.65601
2'-FL	Propionate	1.41256
2'-FL	Isobutyrate	0.16354
2'-FL	Butyrate	0.03
2'-FL	Isovalerate	0.25101
2'-FL	Acetate	3.7869
2'-FL	Propionate	8.26086
2'-FL	Isobutyrate	0.25298
2'-FL	Butyrate	0.03
2'-FL	Isovalerate	0.95993
6'-SL	Acetate	1.7016
6'-SL	Propionate	1.49876
6'-SL	Isobutyrate	0.03
6'-SL	Butyrate	0.03
6'-SL	Isovalerate	0.21612
6'-SL	Acetate	4.85131
6'-SL	Propionate	6.58546
6'-SL	Isobutyrate	0.07516
6'-SL	Butyrate	0.03
6'-SL	Isovalerate	0.41342

## Sheet: H. hathewayi
Treatment	SCFA	Values*
Positive control	Acetate	12.3369		* Samples with concentrations below quantification limits (0,1 mM acetate; 0,05 mM propionate; 0,03 mM iso butyrate and butyrate; 0,025 mM isovalerate and valerate) were normalized to the respective quantification limit.
Positive control	Propionate	0.05
Positive control	Isobutyrate	0.03
Positive control	Butyrate	0.03
Positive control	Isovalerate	0.025
Positive control	Acetate	14.9279
Positive control	Propionate	0.05
Positive control	Isobutyrate	0.03
Positive control	Butyrate	0.03
Positive control	Isovalerate	0.025
Negative control	Acetate	0.86431
Negative control	Propionate	0.05
Negative control	Isobutyrate	0.03
Negative control	Butyrate	0.03
Negative control	Isovalerate	0.025
Negative control	Acetate	0.65415
Negative control	Propionate	0.05
Negative control	Isobutyrate	0.03
Negative control	Butyrate	0.03
Negative control	Isovalerate	0.025
LNT	Acetate	1.50846
LNT	Propionate	0.05
LNT	Isobutyrate	0.06131
LNT	Butyrate	0.03941
LNT	Isovalerate	0.025
LNT	Acetate	1.39032
LNT	Propionate	0.05
LNT	Isobutyrate	0.03649
LNT	Butyrate	0.03
LNT	Isovalerate	0.025
2'-FL	Acetate	0.60527
2'-FL	Propionate	0.05
2'-FL	Isobutyrate	0.03
2'-FL	Butyrate	0.03
2'-FL	Isovalerate	0.025
2'-FL	Acetate	0.62872
2'-FL	Propionate	0.05
2'-FL	Isobutyrate	0.03
2'-FL	Butyrate	0.03
2'-FL	Isovalerate	0.025
6'-SL	Acetate	1.11889
6'-SL	Propionate	0.05
6'-SL	Isobutyrate	0.03
6'-SL	Butyrate	0.03
6'-SL	Isovalerate	0.025
6'-SL	Acetate	1.31716
6'-SL	Propionate	0.05
6'-SL	Isobutyrate	0.03
6'-SL	Butyrate	0.03
6'-SL	Isovalerate	0.025

## Sheet: B. uniformis
Treatment	SCFA	Values*
Positive control	Acetate	2.9676		* Samples with concentrations below quantification limits (0,1 mM acetate; 0,05 mM propionate; 0,03 mM iso butyrate and butyrate; 0,025 mM isovalerate and valerate) were normalized to the respective quantification limit.
Positive control	Propionate	0.95743
Positive control	Isobutyrate	0.03
Positive control	Butyrate	0.03
Positive control	Isovalerate	0.24297
Positive control	Acetate	2.10514
Positive control	Propionate	0.87022
Positive control	Isobutyrate	0.03
Positive control	Butyrate	0.03
Positive control	Isovalerate	0.20852
Negative control	Acetate	0.1
Negative control	Propionate	0.29418
Negative control	Isobutyrate	0.03
Negative control	Butyrate	0.03
Negative control	Isovalerate	0.1606
Negative control	Acetate	0.1
Negative control	Propionate	0.29422
Negative control	Isobutyrate	0.03
Negative control	Butyrate	0.03
Negative control	Isovalerate	0.16941
LNT	Acetate	0.47391
LNT	Propionate	0.35745
LNT	Isobutyrate	0.03
LNT	Butyrate	0.03
LNT	Isovalerate	0.16794
LNT	Acetate	1.20406
LNT	Propionate	0.48421
LNT	Isobutyrate	0.03
LNT	Butyrate	0.03
LNT	Isovalerate	0.22122
2'-FL	Acetate	0.21254
2'-FL	Propionate	0.34359
2'-FL	Isobutyrate	0.04073
2'-FL	Butyrate	0.03
2'-FL	Isovalerate	0.14524
2'-FL	Acetate	0.7958
2'-FL	Propionate	0.45987
2'-FL	Isobutyrate	0.04342
2'-FL	Butyrate	0.03
2'-FL	Isovalerate	0.20012
3'-SL	Acetate	0.3699
3'-SL	Propionate	0.41211
3'-SL	Isobutyrate	0.03
3'-SL	Butyrate	0.03
3'-SL	Isovalerate	0.22479
3'-SL	Acetate	0.33827
3'-SL	Propionate	0.39111
3'-SL	Isobutyrate	0.03
3'-SL	Butyrate	0.03
3'-SL	Isovalerate	0.20724

## Sheet: P. vulgatus
Treatment	SCFA	Values*
Positive control	Acetate	3.76238		* Samples with concentrations below quantification limits (0,1 mM acetate; 0,05 mM propionate; 0,03 mM iso butyrate and butyrate; 0,025 mM isovalerate and valerate) were normalized to the respective quantification limit.
Positive control	Propionate	1.39208
Positive control	Isobutyrate	0.03
Positive control	Butyrate	0.03
Positive control	Isovalerate	0.27154
Positive control	Acetate	2.8934
Positive control	Propionate	1.13957
Positive control	Isobutyrate	0.06697
Positive control	Butyrate	0.03
Positive control	Isovalerate	0.25538
Negative control	Acetate	0.90772
Negative control	Propionate	0.79328
Negative control	Isobutyrate	0.03
Negative control	Butyrate	0.03
Negative control	Isovalerate	0.20831
Negative control	Acetate	0.58987
Negative control	Propionate	0.69556
Negative control	Isobutyrate	0.03
Negative control	Butyrate	0.03
Negative control	Isovalerate	0.18181
LNT	Acetate	6.46899
LNT	Propionate	2.92501
LNT	Isobutyrate	0.03
LNT	Butyrate	0.03
LNT	Isovalerate	0.25216
LNT	Acetate	5.49923
LNT	Propionate	1.35256
LNT	Isobutyrate	0.03
LNT	Butyrate	0.03
LNT	Isovalerate	0.15456
LNT	Acetate	3.54038
LNT	Propionate	7.10824
LNT	Isobutyrate	0.0584
LNT	Butyrate	0.03
LNT	Isovalerate	0.62885
2'-FL	Acetate	2.43131
2'-FL	Propionate	0.97883
2'-FL	Isobutyrate	0.05279
2'-FL	Butyrate	0.03
2'-FL	Isovalerate	0.25223
2'-FL	Acetate	4.2614
2'-FL	Propionate	1.44748
2'-FL	Isobutyrate	0.14845
2'-FL	Butyrate	0.03609
2'-FL	Isovalerate	0.19624
2'-FL	Acetate	3.66087
2'-FL	Propionate	7.20025
2'-FL	Isobutyrate	0.16684
2'-FL	Butyrate	0.03546
2'-FL	Isovalerate	0.81924
3'-SL	Acetate	2.50514
3'-SL	Propionate	0.93115
3'-SL	Isobutyrate	0.03
3'-SL	Butyrate	0.03
3'-SL	Isovalerate	0.18383
3'-SL	Acetate	4.36866
3'-SL	Propionate	1.51851
3'-SL	Isobutyrate	0.03
3'-SL	Butyrate	0.03
3'-SL	Isovalerate	0.17371
3'-SL	Acetate	8.67116
3'-SL	Propionate	5.48962
3'-SL	Isobutyrate	0.03
3'-SL	Butyrate	0.03
3'-SL	Isovalerate	0.24596

## Sheet: L. amylovorus
Treatment	SCFA	Values*
Positive control	Acetate	3.10842		* Samples with concentrations below quantification limits (0,1 mM acetate; 0,05 mM propionate; 0,03 mM iso butyrate and butyrate; 0,025 mM isovalerate and valerate) were normalized to the respective quantification limit.
Positive control	Propionate	0.05
Positive control	Isobutyrate	0.03
Positive control	Butyrate	0.03317
Positive control	Isovalerate	0.025
Positive control	Acetate	1.92087
Positive control	Propionate	0.05
Positive control	Isobutyrate	0.03
Positive control	Butyrate	0.03
Positive control	Isovalerate	0.025
Negative control	Acetate	0.1
Negative control	Propionate	0.05
Negative control	Isobutyrate	0.03
Negative control	Butyrate	0.03
Negative control	Isovalerate	0.025
Negative control	Acetate	0.1
Negative control	Propionate	0.05
Negative control	Isobutyrate	0.03
Negative control	Butyrate	0.03
Negative control	Isovalerate	0.025
LNT	Acetate	1.11277
LNT	Propionate	0.05
LNT	Isobutyrate	0.03
LNT	Butyrate	0.03
LNT	Isovalerate	0.03517
LNT	Acetate	0.33731
LNT	Propionate	0.05
LNT	Isobutyrate	0.03
LNT	Butyrate	0.03
LNT	Isovalerate	0.025
2'-FL	Acetate	0.1
2'-FL	Propionate	0.05
2'-FL	Isobutyrate	0.04679
2'-FL	Butyrate	0.03
2'-FL	Isovalerate	0.025
2'-FL	Acetate	0.1
2'-FL	Propionate	0.05
2'-FL	Isobutyrate	0.03
2'-FL	Butyrate	0.03
2'-FL	Isovalerate	0.025
3'-SL	Acetate	0.9746
3'-SL	Propionate	0.05
3'-SL	Isobutyrate	0.03
3'-SL	Butyrate	0.03
3'-SL	Isovalerate	0.04876
3'-SL	Acetate	0.66308
3'-SL	Propionate	0.05
3'-SL	Isobutyrate	0.03
3'-SL	Butyrate	0.03
3'-SL	Isovalerate	0.025

## Sheet: L. mucosae
Treatment	SCFA	Values*
Positive control	Acetate	23.3967		* Samples with concentrations below quantification limits (0,1 mM acetate; 0,05 mM propionate; 0,03 mM iso butyrate and butyrate; 0,025 mM isovalerate and valerate) were normalized to the respective quantification limit.
Positive control	Propionate	0.05
Positive control	Isobutyrate	0.03
Positive control	Butyrate	0.03
Positive control	Isovalerate	0.025
Positive control	Acetate	20.5909
Positive control	Propionate	0.05
Positive control	Isobutyrate	0.03
Positive control	Butyrate	0.03
Positive control	Isovalerate	0.025
Negative control	Acetate	0.70196
Negative control	Propionate	0.05
Negative control	Isobutyrate	0.03
Negative control	Butyrate	0.03
Negative control	Isovalerate	0.025
Negative control	Acetate	0.62273
Negative control	Propionate	0.05
Negative control	Isobutyrate	0.03
Negative control	Butyrate	0.03
Negative control	Isovalerate	0.025
LNT	Acetate	3.88446
LNT	Propionate	0.05
LNT	Isobutyrate	0.03
LNT	Butyrate	0.03
LNT	Isovalerate	0.025
LNT	Acetate	2.72397
LNT	Propionate	0.05
LNT	Isobutyrate	0.03
LNT	Butyrate	0.03
LNT	Isovalerate	0.025
2'-FL	Acetate	2.79945
2'-FL	Propionate	0.05
2'-FL	Isobutyrate	0.07327
2'-FL	Butyrate	0.03
2'-FL	Isovalerate	0.025
2'-FL	Acetate	1.67824
2'-FL	Propionate	0.05
2'-FL	Isobutyrate	0.03
2'-FL	Butyrate	0.03
2'-FL	Isovalerate	0.025
3'-SL	Acetate	3.906
3'-SL	Propionate	0.05
3'-SL	Isobutyrate	0.03
3'-SL	Butyrate	0.03
3'-SL	Isovalerate	0.025
3'-SL	Acetate	3.19479
3'-SL	Propionate	0.05
3'-SL	Isobutyrate	0.03
3'-SL	Butyrate	0.03
3'-SL	Isovalerate	0.025
