# Supplementary material for: Structure-dependent degradation of milk oligosaccharides by newly isolated intestinal commensal bacterial strains from suckling piglets and rabbits
Source: BMC Microbiol. 2025 Aug 16;25:513. doi: 10.1186/s12866-025-04205-y (PMC12357397; doi:10.1186/s12866-025-04205-y)
Supplement: Supplementary file 4 — Supplementary Material 4. [file 12866_2025_4205_MOESM4_ESM.xls]

## Sheet: Feuil1
ID	Bacteria	Treatment	2-methylbutyrate	Isovalerate	Leucine	Valine	Isoleucine	Propionate	1,2-propanediol	Ethanol	Fucose	Alanine	Acetate	N-acetylneuraminic acid	Glutamate	Succinate	Pyroglutamate	Methionine	3'-SL	Aspartate	Asparagine	Lysine	Betaine	Proline	Glucose	Glycine	Lactate	Malic acid	6'-SL	LNT	N-acetylglucosamine	Galactose	2'-FL	Fumarate	Tyrosine	Phenylalanine	Tryptophane	Formate
Isolate_71	B. fragilis	LNT	0.00166816	0.00502595	0.0339548	0.0139512	0.0053746	0.0239077	0.000464424	0.00128585	0.000577605	0.0120403	0.0583833	0.00317334	0.00335749	0.0359096	0.00148662	0.00137943	0.000887397	0.000249307	0.000188285	0.00731742	0.00921598	0.00228983	0.00154516	0.00865547	0.00107339	0.00168872	8.22e-05	0.00279577	0.000714989	0.000133997	0.000144145	0.00284732	0.00132426	0.00532845	0.000692259	0.000272212
Isolate_71	B. fragilis	LNT	0.00163847	0.00635206	0.0305194	0.0138508	0.00465767	0.0367599	0.000576431	0.00150332	0.000528696	0.0115373	0.071341	0.00314235	0.00265519	0.0241996	0.00140492	0.00166126	0.000831143	0.000107284	0.000171973	0.00598733	0.00813424	0.0022913	0.00162311	0.00743083	0.00127079	0.00099858	3.68e-05	0.00337052	0.000719897	8.01e-05	0.000149007	0.0006069	0.00126248	0.00476289	0.000653378	0.00021507
Isolate_71	B. fragilis	2'-FL	0.0011749	0.0050798	0.0290343	0.0126914	0.00353816	0.0249766	0.0141871	0.000458494	1.69e-05	0.00942975	0.0469948	0.00358875	0.00386124	0.029074	0.00135886	0.00173632	0.00109642	0.000273291	0.000188204	0.00548465	0.00683897	0.00204711	0.00134834	0.00919628	0.000971307	0.0011722	0.000173429	0.000554477	0.000638554	4.56e-05	0.0101594	0.0022968	0.00119452	0.00453751	0.000636096	0.000253298
Isolate_71	B. fragilis	2'-FL	0.00195396	0.006203	0.0268729	0.0131462	0.004677	0.0324805	0.0171338	0.000771422	7.39e-05	0.0113378	0.058228	0.00379486	0.00315957	0.0221399	0.00131761	0.00143172	0.000701317	0.000139209	0.000151847	0.00604143	0.00758389	0.00245699	0.00144407	0.00853323	0.000541018	0.000757007	9.43e-05	0.000673597	0.000641199	4.1e-05	0.00936159	0.000716027	0.0011944	0.00432261	0.000546072	0.000198152
Isolate_71	B. fragilis	6'-SL	0.00100399	0.00437829	0.02936	0.0119205	0.00430029	0.0225407	0.000353965	0.00116946	0.000504916	0.00949368	0.0759275	0.00616206	0.00285012	0.0272538	0.00127282	0.00144487	0.000838087	0.00022317	0.00013931	0.00551672	0.00770373	0.00158446	0.000170762	0.00961977	0.00171635	0.00138654	0.00386205	0.000238728	0.00065116	9.46e-05	0.000114753	0.00132292	0.00106488	0.00443365	0.000608358	0.00044651
Isolate_71	B. fragilis	6'-SL	0.00108551	0.00483354	0.027035	0.0113418	0.00386459	0.0308456	0.000483467	0.00127206	0.000528323	0.00952072	0.0739909	0.0107025	0.00189949	0.0164834	0.00118639	0.00140087	0.000680339	7.85e-05	0.000122072	0.004909	0.00698501	0.00151901	0.000107231	0.0093976	0.00114244	0.000751328	0.00470982	0.000356518	0.000637356	7.59e-05	0.000127823	0.000460196	0.00107306	0.00409332	0.000557179	0.00030575
Isolate_71	B. fragilis	Positive control	0.000151795	0.00104352	0.0347033	0.0118059	0.0053141	0.0119302	0.000287271	0.000921578	0.000620097	0.00996654	0.0126942	0.0018097	0.0026494	0.00670571	0.00114249	0.00150918	0.000946878	0.00010157	0.000131154	0.00540576	0.0135372	0.00131925	0.0134033	0.00724313	0.00186414	0.000430017	0.000183097	0.00020075	0.00056528	2.15e-05	0.000121966	0.000322413	0.00146106	0.00503835	0.000648384	0.000284972
Isolate_71	B. fragilis	Negative control	0.000231325	0.00183616	0.0608336	0.0177858	0.00716168	0.016388	0.00028264	0.00135328	0.000859849	0.0139581	0.027942	0.00257445	0.00397451	0.0178745	0.00212278	0.00252312	0.00198012	0.000722548	0.000258466	0.00885809	0.013424	0.00204881	0.000449623	0.013581	0.000135959	0.0004593	0.000289309	0.000438108	0.00122567	0.000156169	0.0001758	0.00156924	0.00208187	0.00857579	0.00110709	0.00124252
Isolate_128	B. thetaiotaomicron	LNT	0.000991663	0.00343946	0.0373056	0.0157805	0.00595328	0.023976	0.000420847	0.000930936	0.000499537	0.0113725	0.0537565	0.00325521	0.00422922	0.0199233	0.00129582	0.00165457	0.00121628	0.000461247	0.000204323	0.00690569	0.00850485	0.00238022	0.0022174	0.0108235	0.000813093	0.00126426	2.05e-05	0.00436056	0.000257243	0.000108549	0.000159184	0.00129836	0.00151361	0.00548866	0.000647599	0.00128876
Isolate_128	B. thetaiotaomicron	LNT	0.00126206	0.00581829	0.0337382	0.0165279	0.00456041	0.0376869	0.000550253	0.00123394	0.0004116	0.00956944	0.0542124	0.00382491	0.00495585	0.0143563	0.0012043	0.00209337	0.00135066	0.000135486	0.000181467	0.00550886	0.00726158	0.00296979	0.00210978	0.0094631	0.00107069	0.000538499	1.48e-05	0.00457942	0.000151117	0.00012626	0.000177667	0.000604581	0.00146141	0.00495817	0.000592271	0.000338503
Isolate_128	B. thetaiotaomicron	2'-FL	0.000970952	0.0034777	0.0337825	0.0144601	0.0053441	0.0224871	0.0129725	0.00038156	0.00126747	0.0103453	0.0489827	0.0035787	0.00433411	0.0173273	0.00117731	0.00154798	0.00122348	0.000357031	0.000171869	0.0062671	0.00791333	0.00208419	0.00135138	0.0109579	0.00101141	0.000857055	0.000117926	0.000964315	0.000589883	5.36e-05	0.00878508	0.00115118	0.00141541	0.00492656	0.000591022	0.00101819
Isolate_128	B. thetaiotaomicron	2'-FL	0.0014605	0.00557761	0.0310459	0.0152157	0.00501267	0.0346315	0.012707	0.000484292	0.000856744	0.01058	0.0512341	0.00441245	0.00478696	0.0126009	0.00117124	0.00176387	0.0011365	0.000113125	0.00014149	0.00597739	0.00750975	0.00263119	0.00124997	0.00971649	0.000966869	0.000324399	8.27e-05	0.000694142	0.000496524	5.19e-05	0.00846566	0.000497404	0.00131935	0.00460546	0.000530811	0.000362676
Isolate_128	B. thetaiotaomicron	6'-SL	0.00104775	0.00347977	0.0389691	0.0150291	0.00582102	0.022939	0.000354744	0.000878429	0.00049902	0.011673	0.0270924	0.00741222	0.00351879	0.0163141	0.00133494	0.00166686	0.00101075	0.000272962	0.000216415	0.00729963	0.00908565	0.00203088	0.00014852	0.0141538	6.41e-05	0.000449014	0.00561547	0.000153669	0.000314909	9.96e-05	0.000158462	0.000425968	0.00152699	0.00570511	0.000681876	0.000670422
Isolate_128	B. thetaiotaomicron	6'-SL	0.00108895	0.00488165	0.0340622	0.0153439	0.00450906	0.0296213	0.000454168	0.000924901	0.000353765	0.00937957	0.0274679	0.0084487	0.00380957	0.0160533	0.00121262	0.00186384	0.00115912	0.000125635	0.000140617	0.00564718	0.0074545	0.00253987	6.27e-05	0.0138324	0.000142601	0.000435406	0.00631674	4.28e-05	0.000148264	7.16e-05	0.000179487	0.00045337	0.00152754	0.00520329	0.000560454	0.000471173
Isolate_128	B. thetaiotaomicron	Positive control	0.000120813	0.00103372	0.03589	0.0118332	0.00529137	0.00976567	0.000217929	0.000862707	0.000591662	0.00992526	0.0109044	0.00189304	0.00282777	0.0101083	0.00119643	0.0015779	0.00129865	0.000499092	0.00013472	0.00557626	0.0154549	0.00123385	0.0161399	0.00730396	0.00150981	0.000405305	0.000142967	0.000232275	0.000575663	1.48e-05	0.000153379	0.00111033	0.00147544	0.00516939	0.000673396	0.000496904
Isolate_128	B. thetaiotaomicron	Negative control	0.000232408	0.00200919	0.0617811	0.0173864	0.00775441	0.0147577	0.000202199	0.00143133	0.000957368	0.0148716	0.0203617	0.00244799	0.00375151	0.0191049	0.00227488	0.00232828	0.00197651	0.000981214	0.000165584	0.00965373	0.0145749	0.00167557	0.000542003	0.0127736	0.000185302	0.000215789	0.000316488	0.000492783	0.00127062	0.000218502	0.000211737	0.000845305	0.00190457	0.00866072	0.00107014	0.000960311
Isolate_130	Bacteroides sp. D2	LNT	0.000825738	0.00334793	0.0393148	0.0154965	0.00508651	0.0229384	0.00023936	0.00198207	0.000360586	0.00961595	0.03852	0.00215558	0.00355983	0.0227647	0.00143427	0.00208054	0.00146216	0.000500259	0.000214958	0.00611645	0.00855816	0.00209748	0.00348037	0.00990461	9.61e-05	0.000300412	4.37e-06	0.00689805	0.000108917	0.000118909	0.000164794	0.000328524	0.00146563	0.00567466	0.000705101	0.00321062
Isolate_130	Bacteroides sp. D2	LNT	0.00108342	0.00442111	0.0395178	0.0170501	0.00549054	0.0266213	0.000412345	0.0011159	0.000418803	0.0111288	0.0252793	0.00278026	0.0042001	0.012578	0.00135883	0.00161808	0.00233434	0.000715933	0.000243221	0.00662217	0.0086011	0.00285302	0.00290315	0.0116148	0.000210427	0.000470633	3.18e-06	0.0059845	0.000244851	5.21e-05	0.00014023	0.000780107	0.00176739	0.00612146	0.000570143	0.000929554
Isolate_130	Bacteroides sp. D2	LNT	0.00152093	0.00519717	0.0352616	0.0172319	0.00570897	0.032626	0.000480938	0.00103849	0.000367131	0.0123364	0.032938	0.0032717	0.00463439	0.0211895	0.001409	0.00201276	0.00133257	0.000514469	0.000247513	0.00620909	0.0085517	0.00344352	0.00260028	0.0114458	0.000177655	0.000474576	7.94e-06	0.00517634	0.000195679	9.94e-05	0.000196475	0.000818686	0.00168056	0.00547766	0.000608654	0.00129204
Isolate_130	Bacteroides sp. D2	2'-FL	0.00126145	0.00416296	0.0336714	0.0138806	0.00509178	0.0245195	0.00246109	0.000410936	1.44e-05	0.0111411	0.024495	0.00323328	0.00367058	0.0141952	0.00123339	0.00159542	0.00109132	0.000466431	0.000199987	0.00646201	0.00822688	0.00236191	0.00277556	0.00856553	9.32e-05	5.95e-05	0.000132083	0.000294397	0.00019245	1.09e-05	0.0174026	0.000364571	0.00146036	0.00521334	0.000623682	0.000537385
Isolate_130	Bacteroides sp. D2	2'-FL	0.0012319	0.00585133	0.032328	0.0157708	0.00431458	0.0281528	0.00486682	0.000485405	3.09e-06	0.0096269	0.0294094	0.00417107	0.00436651	0.0125337	0.00116317	0.00160007	0.00221254	0.000606739	0.000216657	0.00530595	0.0071072	0.00269868	0.00215355	0.0100527	0.000488025	0.000239836	0.00012087	0.000317234	0.000149564	1.12e-05	0.0147129	0.000891973	0.00151982	0.00525457	0.000438101	0.000792263
Isolate_130	Bacteroides sp. D2	2'-FL	0.00177955	0.00543953	0.0298312	0.0151215	0.00539748	0.0318031	0.00547798	0.000512234	1.53e-05	0.0118146	0.0344323	0.00400742	0.00435699	0.0161808	0.00113547	0.00161566	0.00108054	0.000347554	0.000157276	0.00600713	0.00763326	0.00302435	0.0022936	0.00923155	0.000235572	0.000121368	8.92e-05	0.000244482	0.000118108	1.8e-05	0.0146159	0.000493257	0.00141339	0.00477842	0.00053523	0.000500747
Isolate_130	Bacteroides sp. D2	6'-SL	0.000785325	0.00367146	0.0382058	0.0142015	0.00429565	0.0221296	0.000358758	0.000890518	0.000469016	0.00896033	0.0181258	0.00234151	0.00371116	0.0143089	0.00138703	0.0020002	0.00126976	0.000673614	0.000207129	0.00576546	0.00803636	0.00195825	0.000161694	0.0140711	5.4e-05	0.000206083	0.00663594	2.54e-05	0.00041057	5.84e-05	0.00017504	0.000300123	0.00147762	0.00568176	0.000719239	0.000531856
Isolate_130	Bacteroides sp. D2	6'-SL	0.00105529	0.00403248	0.037697	0.0154569	0.00554627	0.0232095	0.000342724	0.0010174	0.000379617	0.011244	0.0185574	0.00280125	0.00387116	0.011764	0.00135479	0.00153426	0.00197412	0.000742168	0.000250375	0.00663159	0.00879657	0.00229604	9.02e-05	0.014424	0.000148232	0.000218647	0.00623084	5.77e-05	0.000374132	7.1e-05	0.0001668	0.000356735	0.00161902	0.00575853	0.000527034	0.000647267
Isolate_130	Bacteroides sp. D2	6'-SL	0.00124535	0.00359829	0.0312041	0.0132648	0.00522089	0.0220824	0.00036791	0.000870737	0.000351915	0.0105633	0.0187392	0.00246706	0.00347153	0.0116446	0.0011584	0.00135279	0.00075211	0.000473241	0.000179297	0.00616807	0.00760146	0.00225954	9.76e-05	0.0144494	0.000124072	0.000189652	0.00800414	1.19e-05	0.000224217	5.05e-05	0.000170827	0.000268861	0.0014965	0.0049319	0.000578155	0.000503312
Isolate_130	Bacteroides sp. D2	Positive control	0.000131009	0.00100201	0.0358795	0.00961277	0.00499147	0.00895087	0.000171981	0.000869559	0.000649312	0.00946604	0.00873781	0.00153947	0.00267325	0.00993382	0.00125007	0.00107843	0.000856253	0.00055517	0.000169292	0.00650633	0.0171215	0.000944411	0.0176857	0.00661631	0.000740862	0.000160006	0.000148798	0.000244231	0.000565044	6.29e-06	0.000176337	0.000646329	0.00118699	0.00510407	0.000671889	0.000429737
Isolate_130	Bacteroides sp. D2	Negative control	0.000200876	0.00169731	0.0617228	0.0178514	0.00663039	0.0143372	0.000195473	0.00140624	0.000945359	0.0127663	0.0162927	0.00244485	0.00395023	0.0172563	0.00217947	0.00255463	0.00224003	0.00122421	0.000293418	0.00851294	0.0134704	0.00165734	0.000521928	0.0120399	0.00018516	0.000187291	0.000358856	0.000429083	0.00122207	0.000259807	0.000223865	0.000532757	0.00199513	0.00869673	0.0011167	0.000932986
Isolate_55	Bacteroides sp. 3_1_33FAA	LNT	0.000549686	0.00227461	0.0419867	0.0147393	0.00660119	0.0176121	0.000387486	0.000957361	0.000682968	0.0127438	0.0333537	0.0102658	0.00377567	0.00928179	0.00144973	0.0018343	0.0012441	0.00115363	0.000270615	0.00724924	0.00978456	0.00205688	0.0039532	0.00913475	0.0012198	0.00106655	6.56e-05	0.00381842	0.00184213	0.00191909	0.000129556	0.000915983	0.00178004	0.00637065	0.000821069	0.000830824
Isolate_55	Bacteroides sp. 3_1_33FAA	LNT	0.00141148	0.00553159	0.0307164	0.0155927	0.00459994	0.0447461	0.000708682	0.00134232	0.000437009	0.012253	0.0790833	0.00455512	0.00476444	0.0169283	0.00130543	0.0019244	0.00123146	0.00013983	0.000178118	0.00523047	0.00696148	0.00357492	0.001301	0.0074137	0.0010287	0.00075195	1.11e-05	0.00304918	0.000765551	0.000137916	0.0001385	0.000738122	0.00146594	0.00530846	0.000594341	0.000240995
Isolate_55	Bacteroides sp. 3_1_33FAA	2'-FL	0.000492744	0.00218476	0.0375253	0.0145727	0.00534517	0.0174425	0.00475541	0.000240911	0.00320366	0.010149	0.0302738	0.00254078	0.00378322	0.00864933	0.00125184	0.00191225	0.00141299	0.0011045	0.00019821	0.00562822	0.00824365	0.00194467	0.00333938	0.00893444	0.00106812	0.000779152	0.000131625	0.00127326	0.00173788	0.000855187	0.00971585	0.000858944	0.00162174	0.00568727	0.000714424	0.0008534
Isolate_55	Bacteroides sp. 3_1_33FAA	2'-FL	0.00194085	0.00468753	0.0284212	0.0139285	0.00543353	0.0353028	0.0190649	0.000558483	0.000553727	0.0147605	0.0730814	0.00406527	0.00438772	0.0166822	0.00125845	0.00142811	0.000813104	0.000110444	0.000157455	0.00632615	0.00744569	0.00357318	0.000800003	0.00970066	0.000436354	0.000653178	7.56e-05	0.00146774	0.000809742	0.000127202	0.00446372	0.000717822	0.00138952	0.00505502	0.000547663	0.00024548
Isolate_55	Bacteroides sp. 3_1_33FAA	6'-SL	0.000234106	0.00190971	0.0344232	0.0125863	0.00359958	0.0150976	0.00030171	0.000909049	0.000665967	0.00710389	0.0440346	0.0421719	0.00330481	0.00940342	0.00113941	0.00192163	0.0015196	0.000848321	0.00025968	0.00430914	0.00690016	0.00151889	0.00254666	0.00827868	0.0016457	0.00128038	0.00115928	0.00154924	0.000642913	0.00145576	0.000153985	0.00131529	0.00142283	0.00512473	0.000629068	0.000842682
Isolate_55	Bacteroides sp. 3_1_33FAA	6'-SL	0.00065211	0.0033882	0.0299411	0.0125482	0.00479304	0.035286	0.000579333	0.00122773	0.000517394	0.0128802	0.102356	0.0132324	0.00318298	0.0107658	0.00115461	0.00156193	0.00105294	9.82e-05	0.000145354	0.00517676	0.00727388	0.00204029	0.000139914	0.00779324	0.00156238	0.000628811	0.00189318	0.000982805	0.000650482	9.09e-05	0.000131878	0.000598378	0.00120709	0.00476276	0.000564786	0.000401458
Isolate_55	Bacteroides sp. 3_1_33FAA	Positive control	0.00016791	0.00135169	0.0356287	0.0103513	0.00506534	0.00958439	0.0002265	0.000993438	0.000608273	0.0149848	0.025839	0.00138467	0.00155509	0.0162352	0.00127372	0.0012808	0.0011841	0.00010998	0.000161111	0.00594036	0.0156635	0.00119661	0.016067	0.00624423	0.000925882	0.00132574	0.000150546	0.000224671	0.00060123	1.54e-05	0.000153523	0.00156097	0.00136755	0.00521488	0.000642987	0.000542278
Isolate_55	Bacteroides sp. 3_1_33FAA	Negative control	0.000167454	0.00191768	0.061982	0.0179064	0.0066259	0.0145439	0.000276613	0.00143534	0.000992229	0.0127283	0.0190672	0.00251147	0.00400418	0.014924	0.00208529	0.00268501	0.00237122	0.00143842	0.000210809	0.00829605	0.0132763	0.00194767	0.000454111	0.0124907	0.00016962	0.000209087	0.00029191	0.000412395	0.00129006	0.000229438	0.000244166	0.000720342	0.00206741	0.0087849	0.00115023	0.000931273
Isolate_180	P. vulgatus	LNT	0.000470475	0.00203587	0.0387831	0.0149033	0.00558807	0.0228322	0.000519129	0.00194881	0.00047261	0.0114642	0.0627567	0.00210204	0.00397808	0.0207041	0.00130687	0.00197421	0.000875401	0.000354892	0.000158873	0.00629965	0.00867753	0.0020579	0.00240503	0.00888172	0.000998301	0.00112736	3.25e-05	0.00436628	0.000104718	0.00013277	0.00016937	0.00107902	0.00154907	0.00586524	0.000818057	0.00238038
Isolate_180	P. vulgatus	LNT	0.000301286	0.00150602	0.0414154	0.0162215	0.00533155	0.0178243	0.000422611	0.000991391	0.000571057	0.0111496	0.0502923	0.00280429	0.00432282	0.0104067	0.00130324	0.00167941	0.00208633	0.00103546	0.000182385	0.00588093	0.00800306	0.00221526	0.00269786	0.00998432	0.00105864	0.00274645	4.94e-05	0.00443276	0.000801244	0.0006822	0.000208375	0.00287511	0.00177517	0.00599663	0.000671989	0.000503866
Isolate_180	P. vulgatus	LNT	0.0010229	0.00426048	0.03287	0.0139947	0.00447116	0.0412715	0.000916116	0.00165233	0.000495528	0.011657	0.0785312	0.00313559	0.00508866	0.0109629	0.00119987	0.00176209	0.00125756	0.000152402	0.000179706	0.00596815	0.00736048	0.0027223	0.00167298	0.00757794	0.000684662	0.000938939	4.84e-05	0.00379255	0.000714624	9.78e-05	0.000173466	0.000928427	0.00151019	0.00538762	0.000681168	0.000267633
Isolate_180	P. vulgatus	2'-FL	0.000438875	0.00184563	0.0394206	0.0150093	0.00483384	0.0162837	0.00395765	0.000249712	0.00132376	0.0111002	0.0260019	0.00267185	0.00433674	0.00569518	0.00120068	0.00214328	0.000969703	0.00100102	0.000191117	0.00574868	0.00766789	0.00201982	0.00207652	0.0101147	0.000940025	0.00145634	0.000172057	0.0007334	0.00119628	7.88e-05	0.0120793	0.00206126	0.00167879	0.00585967	0.000818822	0.000712331
Isolate_180	P. vulgatus	2'-FL	0.000508396	0.0017267	0.0381759	0.0157979	0.00682108	0.0175542	0.00513472	0.000273985	0.00387608	0.0130252	0.0381127	0.00273326	0.00417802	0.00865123	0.00117742	0.00129818	0.00141179	0.000843768	0.000182968	0.00668849	0.00877964	0.00228928	0.00214511	0.0104294	0.000800226	0.00231496	0.000125334	0.00130532	0.00187112	0.000560076	0.00674546	0.00251009	0.00164193	0.00567637	0.000604138	0.000508407
Isolate_180	P. vulgatus	2'-FL	0.000813862	0.00340691	0.0264113	0.00843709	0.00150913	0.0360501	0.012192	0.000358579	8.46e-06	0.0126088	0.061194	0.00410133	0.00649649	0.00756199	0.00110367	0.00186834	0.00124544	0.000253595	0.000287452	0.0056165	0.00537016	0.00251371	0.000692971	0.00798364	0.000393896	0.00051905	0.000259224	0.000461465	0.000759035	0.000114482	0.00755666	0.000916307	0.00142674	0.00462318	0.000618896	0.000314645
Isolate_180	P. vulgatus	3'-SL	0.00041903	0.00190137	0.0410471	0.0155822	0.00601787	0.0162638	0.000297746	0.00100125	0.000567513	0.011826	0.0325883	0.0311271	0.00376854	0.00640708	0.00132936	0.00203393	0.00161083	0.000897952	0.000177213	0.00640661	0.00920828	0.00202445	0.00135641	0.00975128	0.00108392	0.00197819	0.000118105	0.00117366	0.000758725	0.000813925	0.000138009	0.00242515	0.00160853	0.00592119	0.000884943	0.000800608
Isolate_180	P. vulgatus	3'-SL	0.000462324	0.00245897	0.0428488	0.0145071	0.00530971	0.0146416	0.000286794	0.00101907	0.000655	0.0110455	0.0257719	0.012979	0.00339859	0.00673021	0.00150143	0.00212796	0.00263738	0.000889173	0.000173221	0.00628949	0.00937856	0.0017	0.000568421	0.00923206	0.000761328	0.00151443	0.000229857	0.0007734	0.000760279	0.000207346	0.00018157	0.00235427	0.00143557	0.00621994	0.0009944	0.000841998
Isolate_180	P. vulgatus	3'-SL	0.000331439	0.00164181	0.0403497	0.0163948	0.00550697	0.0183331	0.000365761	0.000977759	0.00052548	0.0109548	0.0419132	0.035277	0.00426338	0.0099418	0.00125433	0.00165368	0.0024647	0.000898126	0.000217682	0.00576849	0.00829093	0.00228651	0.00158482	0.00936504	0.00110205	0.00258253	0.000129737	0.000931921	0.000743849	0.000918212	0.000112495	0.00280774	0.00167097	0.00587573	0.00062884	0.000520906
Isolate_180	P. vulgatus	3'-SL	0.000542863	0.00264472	0.0352765	0.013482	0.0055521	0.0312879	0.000528731	0.00135983	0.000480577	0.012763	0.0997903	0.0119829	0.00435094	0.0121201	0.00128518	0.00146464	0.0017999	0.000108343	0.000155506	0.00628816	0.00856671	0.00211966	0.000243532	0.00738765	0.000899539	0.00118289	0.000156784	0.000512452	0.000742211	0.00011783	0.000145608	0.00103434	0.00135708	0.00535277	0.000657549	0.000639717
Isolate_180	P. vulgatus	Positive control	0.000139005	0.00114865	0.0364399	0.01095	0.00470005	0.00896028	0.000183024	0.000852203	0.00058631	0.00949193	0.010743	0.00159875	0.00250782	0.00932768	0.00126385	0.00154394	0.00126187	0.00068854	0.000173585	0.00548366	0.0164526	0.00109767	0.0194235	0.00711001	0.000661806	0.000371752	0.000153425	0.000243243	0.000563061	1.42e-05	0.000160285	0.00137499	0.00127743	0.00524194	0.000682202	0.000594048
Isolate_180	P. vulgatus	Negative control	0.000186203	0.00179716	0.0600752	0.0180816	0.0062279	0.0149643	0.000192336	0.00136504	0.000899942	0.0131342	0.0227292	0.00263068	0.00422681	0.0166365	0.00221366	0.00269195	0.00233164	0.00126993	0.000240664	0.00806244	0.0131098	0.00204341	0.000534674	0.0147669	0.000174876	0.000256914	0.000345206	0.000428154	0.0013895	0.000209905	0.000241319	0.000887858	0.00197602	0.00867138	0.00116352	0.00101956
